# Supplementary material for: IL-13 promotes functional recovery after myocardial infarction via direct signaling to macrophages
Source: JCI Insight. 2024 Jan 23;9(2):e172702. doi: 10.1172/jci.insight.172702 (PMC10906228; doi:10.1172/jci.insight.172702)
Supplement: Supplemental table 1 [file jciinsight-9-172702-s175.xlsx]

## Sheet: Sheet 1
p_val	avg_diff	pct.1	pct.2	p_val_adj	cluster	gene		Osteoarthritis Pathway
8.98938e-284	4.23885	0.84	0.087	2.69681e-280	0	C1qa
7.13663e-279	4.48499	0.788	0.081	2.14099e-275	0	C1qc
3.28803e-275	4.08433	0.821	0.104	9.86409e-272	0	C1qb
2.88145e-271	-6.49834	0.032	0.636	8.64434e-268	0	Tmsb10
3.1321e-265	-8.67153	0.021	0.668	9.39629e-262	0	Napsa
2.66725e-226	2.8922	0.812	0.163	8.00174e-223	0	Apoe
1.45169e-221	-6.6092	0.03	0.58	4.35506e-218	0	Plac8
4.48707e-206	4.27596	0.63	0.081	1.34612e-202	0	Selenop
5.22953e-200	4.03455	0.606	0.071	1.56886e-196	0	Ms4a7
2.00695e-199	5.65072	0.644	0.085	6.02084e-196	0	Timp2
2.57778e-197	3.73869	0.647	0.133	7.73335e-194	0	Cxcl16
1.19794e-195	2.52584	0.691	0.118	3.59381e-192	0	Adgre1
5.32968e-193	4.84561	0.613	0.14	1.5989e-189	0	Dab2
3.60221e-189	3.48957	0.641	0.138	1.08066e-185	0	C3ar1
1.12402e-185	3.1287	0.697	0.174	3.37207e-182	0	Csf1r
2.74584e-185	2.63906	0.612	0.096	8.23753e-182	0	Cd63
3.44811e-185	4.2372	0.711	0.173	1.03443e-181	0	Lgmn
9.8838e-184	5.32395	0.601	0.085	2.96514e-180	0	Abca1
1.84035e-183	3.55538	0.614	0.105	5.52105e-180	0	Trem2
1.0815e-182	-2.53457	0.151	0.683	3.24449e-179	0	Coro1a
4.96126e-182	4.51646	0.619	0.105	1.48838e-178	0	Dhrs3
7.34798e-179	-4.27136	0.142	0.668	2.2044e-175	0	Rpsa
2.02994e-177	-2.96045	0.078	0.603	6.08982e-174	0	S100a11
2.10065e-173	4.63603	0.638	0.129	6.30194e-170	0	Cd83
2.15737e-173	5.08732	0.586	0.08	6.47211e-170	0	Stab1
1.13995e-171	3.33403	0.536	0.075	3.41986e-168	0	Pf4
5.45822e-171	5.2023	0.586	0.086	1.63747e-167	0	Mrc1
1.02898e-169	3.70793	0.622	0.129	3.08694e-166	0	Ctsb
1.23528e-169	3.78854	0.567	0.054	3.70585e-166	0	Fcrls
5.86444e-167	4.32227	0.639	0.128	1.75933e-163	0	Itm2b
4.17961e-165	-4.14259	0.092	0.588	1.25388e-161	0	Rbm3
5.80902e-165	4.30084	0.588	0.099	1.74271e-161	0	Cd81
4.72067e-155	3.08428	0.575	0.15	1.4162e-151	0	Bcl2a1b
1.19183e-154	4.56555	0.601	0.129	3.57548e-151	0	Trf
1.62732e-151	-3.63222	0.137	0.605	4.88197e-148	0	Taldo1
2.73058e-150	4.1511	0.642	0.142	8.19174e-147	0	Nfkbiz
2.91236e-150	2.25315	0.56	0.085	8.73707e-147	0	Itga6
1.68484e-148	-6.83757	0.037	0.499	5.05451e-145	0	Ifitm6
6.13124e-147	5.5748	0.589	0.118	1.83937e-143	0	Hexb
1.02928e-145	2.32523	0.616	0.165	3.08783e-142	0	Itgb5
3.76562e-145	3.64566	0.614	0.138	1.12968e-141	0	Camk1
3.55534e-144	-3.93627	0.145	0.612	1.0666e-140	0	Sub1
2.50383e-143	-2.51698	0.204	0.673	7.51149e-140	0	Rplp0
1.81878e-138	1.37928	0.638	0.222	5.45633e-135	0	Ctsc
2.02582e-138	-5.01854	0.049	0.521	6.07745e-135	0	Itgb7
2.17905e-138	-3.28476	0.151	0.604	6.53716e-135	0	S100a6
4.36133e-138	-2.82393	0.128	0.596	1.3084e-134	0	Sec61b
3.33032e-137	4.93658	0.576	0.128	9.99097e-134	0	Rnase4
1.32299e-136	3.12023	0.59	0.141	3.96897e-133	0	Pea15a
4.82094e-136	-2.64702	0.132	0.598	1.44628e-132	0	Sec61g
1.01173e-135	-6.37766	0.02	0.45	3.03519e-132	0	Sell
1.58665e-132	4.87674	0.481	0.047	4.75994e-129	0	Igf1
3.84973e-132	5.03048	0.555	0.129	1.15492e-128	0	Fosb
2.15867e-131	3.55617	0.528	0.107	6.476e-128	0	Rasgef1b
3.5221e-127	-0.729928	0.637	0.188	1.05663e-123	0	Rgs10
2.2062e-126	2.46887	0.526	0.148	6.61859e-123	0	Pltp
4.9703e-125	4.39528	0.556	0.152	1.49109e-121	0	Zfhx3
5.05806e-124	4.84768	0.565	0.136	1.51742e-120	0	Lacc1
6.40043e-124	3.21282	0.557	0.152	1.92013e-120	0	Maf
1.25033e-123	4.66377	0.484	0.052	3.751e-120	0	Pmp22
8.06287e-123	2.12327	0.546	0.125	2.41886e-119	0	Sash1
2.07803e-122	-2.66322	0.177	0.609	6.23409e-119	0	S100a4
8.16795e-122	-4.9087	0.124	0.547	2.45039e-118	0	Ccnd3
9.61816e-122	2.80966	0.629	0.199	2.88545e-118	0	Serinc3
1.3315e-121	-2.39864	0.202	0.641	3.99451e-118	0	Nme2
1.3656e-119	-4.67855	0.057	0.501	4.0968e-116	0	Gsr
1.04612e-115	3.25924	0.584	0.19	3.13836e-112	0	Ehd4
2.181e-114	-1.41432	0.257	0.678	6.54301e-111	0	Rps9
3.46122e-114	2.87478	0.549	0.185	1.03837e-110	0	Cx3cr1
4.30689e-112	0.882987	0.592	0.201	1.29207e-108	0	Lars2
5.84991e-112	2.85345	0.555	0.161	1.75497e-108	0	Glul
1.0604e-111	2.28993	0.592	0.228	3.1812e-108	0	C5ar1
1.76639e-111	-11.5398	0.009	0.458	5.29918e-108	0	Ly6c2
2.1066e-111	-5.28059	0.127	0.548	6.31981e-108	0	Emb
1.98798e-110	0.963854	0.541	0.163	5.96393e-107	0	Clic4
3.55337e-110	3.71311	0.591	0.212	1.06601e-106	0	Cd14
1.65254e-109	5.64735	0.528	0.078	4.95762e-106	0	Hpgds
1.9077e-109	5.47336	0.492	0.082	5.72311e-106	0	Wwp1
7.27212e-109	2.97131	0.539	0.106	2.18164e-105	0	Tmem37
3.03795e-108	-5.95514	0.03	0.474	9.11385e-105	0	Hp
2.64449e-105	2.58067	0.594	0.201	7.93346e-102	0	Skil
1.69357e-104	-2.52222	0.248	0.628	5.08071e-101	0	Rps27
6.01434e-104	3.97177	0.577	0.138	1.8043e-100	0	Frmd4b
2.1757e-103	-2.90375	0.216	0.62	6.52711e-100	0	Cd52
4.55652e-103	3.97405	0.585	0.156	1.36696e-99	0	Gna12
8.26185e-102	-7.74856	0.071	0.526	2.47856e-98	0	Msrb1
2.04321e-101	-4.0824	0.212	0.583	6.12963e-98	0	Actg1
3.78709e-101	-1.61601	0.278	0.659	1.13613e-97	0	Rps27a
5.79725e-101	3.90335	0.557	0.173	1.73917e-97	0	Tlr2
5.9883e-101	2.06604	0.583	0.204	1.79649e-97	0	Ftl1
6.93819e-101	-6.13702	0.174	0.527	2.08146e-97	0	Plbd1
7.97352e-101	3.08579	0.563	0.17	2.39205e-97	0	Cltc
2.18195e-99	-6.28168	0.136	0.497	6.54586e-96	0	Samhd1
3.04195e-99	-4.2762	0.198	0.574	9.12585e-96	0	Lsp1
4.83399e-99	-3.37692	0.208	0.53	1.4502e-95	0	Cytip
1.75248e-98	3.29303	0.592	0.211	5.25743e-95	0	Grn
2.2459e-98	4.97388	0.539	0.184	6.7377e-95	0	Kctd12
7.61514e-98	-3.06126	0.185	0.558	2.28454e-94	0	Uba52
2.52608e-97	3.64557	0.551	0.19	7.57824e-94	0	Rab7b
5.41869e-97	-1.25461	0.168	0.537	1.62561e-93	0	Anxa2
1.35132e-96	4.81267	0.473	0.047	4.05397e-93	0	Col14a1
3.14482e-96	1.07415	0.588	0.211	9.43446e-93	0	Marcks
3.92957e-96	3.10791	0.486	0.151	1.17887e-92	0	Ctsd
1.75147e-95	-3.82447	0.141	0.534	5.2544e-92	0	Fgr
3.1823e-95	-5.95976	0.067	0.447	9.54689e-92	0	Mcemp1
3.76386e-95	4.64899	0.493	0.065	1.12916e-91	0	Tanc2
8.54504e-95	-2.58242	0.177	0.537	2.56351e-91	0	Zyx
3.66663e-94	5.45784	0.542	0.131	1.09999e-90	0	Abca9
1.74385e-93	4.75103	0.529	0.112	5.23156e-90	0	Creb5
1.01306e-92	3.17284	0.42	0.072	3.03919e-89	0	Cxcl1
2.76166e-92	3.03084	0.488	0.148	8.28499e-89	0	Sqstm1
3.23258e-92	-3.42926	0.18	0.563	9.69774e-89	0	Tspo
4.82771e-92	4.7621	0.532	0.158	1.44831e-88	0	Nrp1
7.33831e-92	-4.56702	0.157	0.522	2.20149e-88	0	Rnh1
6.9112e-90	1.27768	0.557	0.222	2.07336e-86	0	Aif1
1.05061e-89	1.40559	0.532	0.212	3.15182e-86	0	Basp1
1.49618e-89	2.18356	0.521	0.119	4.48855e-86	0	Mertk
2.57701e-89	4.77172	0.444	0.054	7.73103e-86	0	Gas6
1.0695e-88	2.48903	0.551	0.173	3.20849e-85	0	Gadd45b
1.80046e-88	-0.0232161	0.166	0.513	5.40138e-85	0	Prdx6
1.87948e-88	-3.89348	0.166	0.536	5.63845e-85	0	Psmb8
2.06885e-88	4.15936	0.463	0.086	6.20654e-85	0	Serpinb6a
1.28434e-87	1.15076	0.571	0.22	3.85301e-84	0	Ets2
1.74521e-87	2.52737	0.556	0.217	5.23563e-84	0	Socs3
2.30343e-87	3.40799	0.453	0.078	6.91029e-84	0	Rhoc
5.66011e-87	-2.17523	0.278	0.623	1.69803e-83	0	Rpl39
9.39678e-87	2.99064	0.535	0.178	2.81903e-83	0	Lipa
1.06088e-86	3.623	0.542	0.19	3.18263e-83	0	Man1a
2.98357e-86	2.33487	0.467	0.13	8.9507e-83	0	Cd72
4.1827e-86	-1.55729	0.271	0.631	1.25481e-82	0	Rpl13
6.06246e-86	-0.108203	0.588	0.23	1.81874e-82	0	Tmem176b
1.42807e-85	2.52137	0.544	0.189	4.28421e-82	0	Entpd1
2.5214e-85	4.51139	0.539	0.181	7.5642e-82	0	Blvrb
2.68937e-85	-4.92455	0.039	0.435	8.06811e-82	0	Chil3
4.98481e-85	-4.25804	0.079	0.431	1.49544e-81	0	Ms4a4c
1.65357e-84	2.39579	0.466	0.149	4.96071e-81	0	Marcksl1
7.59827e-84	2.22643	0.541	0.173	2.27948e-80	0	Slc7a8
1.37864e-83	1.20217	0.579	0.252	4.13593e-80	0	Atp2b1
1.76642e-83	-5.49055	0.179	0.507	5.29927e-80	0	Gng10
6.6691e-83	2.10179	0.474	0.147	2.00073e-79	0	Slamf9
2.53375e-82	3.27656	0.481	0.181	7.60125e-79	0	Ccrl2
7.50616e-82	1.83014	0.518	0.192	2.25185e-78	0	Tnfaip3
2.31008e-79	1.89627	0.455	0.172	6.93025e-76	0	Sdc4
1.55627e-78	4.55602	0.513	0.192	4.66882e-75	0	Sdc3
6.24607e-78	-5.03225	0.15	0.463	1.87382e-74	0	Cdkn2d
1.37665e-77	2.93371	0.525	0.202	4.12996e-74	0	Tgif1
3.85663e-77	2.80343	0.536	0.197	1.15699e-73	0	Cttnbp2nl
9.31097e-77	3.26803	0.548	0.193	2.79329e-73	0	Myo5a
1.16534e-76	5.17745	0.491	0.169	3.49602e-73	0	Tgfbr1
2.80557e-76	-4.38836	0.174	0.509	8.41672e-73	0	Ifitm3
4.10956e-76	2.41048	0.462	0.151	1.23287e-72	0	Fcgrt
5.64896e-76	3.71241	0.436	0.063	1.69469e-72	0	Ctla2b
3.23699e-75	4.20588	0.534	0.182	9.71096e-72	0	Tbxas1
1.8477e-73	6.12333	0.385	0.05	5.54311e-70	0	Olfml3
2.743e-73	-2.21806	0.225	0.577	8.22901e-70	0	Alox5ap
3.17704e-73	-1.48427	0.489	0.186	9.53113e-70	0	Anxa3
5.47045e-73	-2.13993	0.196	0.536	1.64114e-69	0	Pycard
6.34865e-73	2.37409	0.444	0.157	1.90459e-69	0	Lmna
7.65087e-73	-2.80491	0.225	0.548	2.29526e-69	0	Ly6e
8.471e-73	3.38949	0.376	0.052	2.5413e-69	0	Ltc4s
1.39439e-72	-2.98685	0.206	0.54	4.18317e-69	0	Gm2a
2.34912e-72	-3.0805	0.107	0.438	7.04737e-69	0	Gpr141
4.61111e-72	2.03148	0.494	0.183	1.38333e-68	0	Cpd
4.04695e-71	1.95455	0.532	0.172	1.21408e-67	0	Mtss1
6.97526e-71	5.59657	0.506	0.182	2.09258e-67	0	Ifrd1
1.83415e-70	2.66621	0.509	0.212	5.50246e-67	0	Klf6
1.38243e-69	-5.86016	0.139	0.453	4.14728e-66	0	Tspan13
2.7812e-69	4.99539	0.424	0.061	8.34359e-66	0	Gpr34
3.63855e-69	2.30251	0.517	0.164	1.09156e-65	0	Smagp
2.15821e-68	2.63157	0.482	0.126	6.47462e-65	0	Axl
4.11038e-68	-4.06682	0.033	0.391	1.23311e-64	0	Vcan
6.38085e-68	2.28389	0.572	0.266	1.91425e-64	0	Wnk1
7.67252e-68	-2.83325	0.188	0.475	2.30176e-64	0	Cdk2ap2
8.34315e-67	-6.90184	0.086	0.422	2.50295e-63	0	Rnase6
3.78655e-66	1.48036	0.543	0.245	1.13597e-62	0	Nfe2l2
6.30187e-66	1.19806	0.523	0.208	1.89056e-62	0	Myof
1.10394e-65	3.89762	0.427	0.135	3.31182e-62	0	Phlda1
1.55702e-65	-1.04524	0.465	0.208	4.67107e-62	0	Ckb
3.66214e-65	-0.460048	0.578	0.321	1.09864e-61	0	Fcgr3
7.62294e-65	1.65836	0.435	0.091	2.28688e-61	0	Igfbp4
2.0282e-64	-5.23505	0.043	0.409	6.08461e-61	0	Gm9733
3.97152e-64	-4.63469	0.197	0.511	1.19146e-60	0	Ifi30
4.35977e-64	-0.0958114	0.453	0.125	1.30793e-60	0	Pdlim4
4.70447e-64	5.03924	0.501	0.206	1.41134e-60	0	Gpr65
1.46638e-63	3.48606	0.478	0.142	4.39915e-60	0	Ophn1
7.75524e-63	5.36996	0.455	0.135	2.32657e-59	0	Itsn1
8.40649e-63	3.75983	0.567	0.261	2.52195e-59	0	Junb
2.79228e-62	1.1302	0.623	0.334	8.37684e-59	0	mt-Nd2
3.66658e-62	3.21717	0.46	0.137	1.09997e-58	0	Gatm
1.12206e-61	-2.74173	0.171	0.514	3.36617e-58	0	Prdx5
4.09253e-61	-0.769114	0.504	0.224	1.22776e-57	0	Tmem176a
1.28638e-60	3.22484	0.399	0.085	3.85913e-57	0	Ptgs1
1.6328e-60	2.85892	0.522	0.235	4.89841e-57	0	Cd84
1.85384e-60	-2.03312	0.186	0.487	5.56151e-57	0	Sorl1
2.03155e-60	1.93581	0.421	0.14	6.09464e-57	0	Emp1
3.20925e-60	2.47133	0.573	0.28	9.62774e-57	0	Ly86
3.8048e-60	2.32621	0.372	0.1	1.14144e-56	0	Lpl
4.00324e-60	2.5236	0.345	0.078	1.20097e-56	0	Ccl12		1
9.91837e-60	5.54792	0.48	0.187	2.97551e-56	0	Cebpa
1.14746e-59	3.20741	0.466	0.179	3.44239e-56	0	Zfp703
1.26059e-59	3.79778	0.399	0.059	3.78176e-56	0	Slco2b1
1.42397e-59	0.630518	0.223	0.541	4.27191e-56	0	Lgals3
3.86175e-59	-2.71356	0.231	0.522	1.15852e-55	0	Ptpn1
4.30215e-59	-0.361232	0.501	0.239	1.29064e-55	0	Cd300ld
6.35717e-59	0.927945	0.519	0.266	1.90715e-55	0	Fth1
6.6101e-59	2.33493	0.381	0.103	1.98303e-55	0	Hpgd
6.90842e-59	4.55252	0.358	0.042	2.07253e-55	0	Itga9
1.62559e-58	-2.36261	0.119	0.412	4.87678e-55	0	Ltb4r1
2.60153e-58	-5.36613	0.074	0.45	7.8046e-55	0	Cd244a
6.76897e-58	-4.14151	0.216	0.501	2.03069e-54	0	Psme1
1.03223e-57	-4.77836	0.076	0.373	3.09669e-54	0	Slfn1
1.09154e-57	-5.17152	0.085	0.393	3.27462e-54	0	Itgal
1.28149e-57	3.49033	0.505	0.205	3.84447e-54	0	Pld3
1.32649e-57	-0.725817	0.229	0.523	3.97947e-54	0	Pkm
1.35782e-57	2.4757	0.399	0.124	4.07345e-54	0	Egr1
1.40548e-57	4.85608	0.357	0.053	4.21645e-54	0	Cbr2
2.51986e-57	5.66011	0.373	0.058	7.55958e-54	0	Psd3
2.71312e-57	2.9663	0.388	0.116	8.13937e-54	0	Tnf
3.80355e-57	-3.20273	0.126	0.426	1.14107e-53	0	Cd300lf
4.89647e-57	-2.72084	0.205	0.497	1.46894e-53	0	Psme2
5.22861e-57	-2.3767	0.089	0.398	1.56858e-53	0	F10
5.9858e-57	-1.08077	0.504	0.173	1.79574e-53	0	Blnk
8.46772e-57	-5.8096	0.063	0.332	2.54032e-53	0	Il1r2
1.87854e-56	-1.44433	0.225	0.486	5.63562e-53	0	H2-T23
3.68263e-56	-3.00628	0.226	0.5	1.10479e-52	0	Xbp1
5.61841e-56	4.07214	0.344	0.042	1.68552e-52	0	Folr2
1.24276e-55	1.58722	0.468	0.19	3.72828e-52	0	Ccl4		2
1.29203e-55	2.55417	0.518	0.196	3.87609e-52	0	Rab3il1
1.4446e-55	-2.71762	0.152	0.448	4.33381e-52	0	Gcnt2
1.56134e-55	-1.87793	0.2	0.466	4.68401e-52	0	Tmpo
2.39288e-55	-3.54503	0.313	0.559	7.17864e-52	0	Rps19
2.42642e-55	2.0377	0.454	0.172	7.27927e-52	0	Rhob
2.54503e-55	-3.293	0.128	0.421	7.63508e-52	0	Glipr2
4.78083e-55	1.16692	0.547	0.283	1.43425e-51	0	Cxcl2
5.80026e-55	1.8911	0.495	0.246	1.74008e-51	0	Zfp36l1
1.12223e-54	1.56696	0.529	0.227	3.36669e-51	0	Sec14l1
1.20022e-54	0.953635	0.546	0.27	3.60066e-51	0	Nfkbia
1.6641e-54	-4.307	0.211	0.461	4.9923e-51	0	Cycs
2.39424e-54	3.45586	0.512	0.207	7.18272e-51	0	Dyrk2
2.49537e-54	-3.0639	0.209	0.488	7.48611e-51	0	Rara
4.46753e-54	1.91595	0.439	0.201	1.34026e-50	0	Rgs1
6.63594e-54	3.10318	0.399	0.12	1.99078e-50	0	Pmepa1
7.53091e-54	-1.47196	0.302	0.541	2.25927e-50	0	Actb
1.0224e-53	1.06715	0.548	0.274	3.06719e-50	0	Cd300c2
1.2693e-53	-1.08227	0.225	0.493	3.8079e-50	0	Csf2rb
1.33554e-53	1.30342	0.46	0.164	4.00661e-50	0	St6gal1
2.98325e-53	3.26112	0.388	0.112	8.94974e-50	0	Pdgfb
3.08077e-53	4.05949	0.391	0.13	9.24232e-50	0	Mitf
4.91176e-53	2.16209	0.472	0.17	1.47353e-49	0	Tmcc3
4.94051e-53	4.36531	0.502	0.223	1.48215e-49	0	Itgav
7.74068e-53	3.3083	0.43	0.135	2.3222e-49	0	Sbf2
1.13008e-52	-0.182167	0.216	0.467	3.39023e-49	0	Esd
3.03731e-52	4.06797	0.453	0.192	9.11194e-49	0	Rab11fip5
3.80669e-52	-5.67408	0.188	0.458	1.14201e-48	0	Casp6
5.00532e-52	2.45307	0.373	0.129	1.5016e-48	0	Tnfsf9
1.44905e-51	-4.84714	0.486	0.221	4.34714e-48	0	Tcf4
1.47427e-51	-5.08251	0.033	0.369	4.42282e-48	0	Jaml
1.75189e-51	-5.61703	0.196	0.479	5.25566e-48	0	Vrk1
1.34903e-50	0.559979	0.518	0.234	4.0471e-47	0	Ninj1
1.59585e-50	-0.698604	0.235	0.503	4.78755e-47	0	Itgb2
1.64037e-50	0.857532	0.51	0.229	4.92112e-47	0	Cflar
2.00567e-50	-1.29813	0.339	0.601	6.01702e-47	0	Rps24
3.06276e-50	2.41357	0.374	0.098	9.18828e-47	0	Abcc3
3.30668e-50	1.77505	0.417	0.151	9.92003e-47	0	Slc37a2
4.14494e-50	-4.35952	0.151	0.468	1.24348e-46	0	Arhgap26
4.90847e-50	-2.91555	0.214	0.492	1.47254e-46	0	St3gal4
6.0754e-50	2.76666	0.353	0.07	1.82262e-46	0	Zfp704
8.68389e-50	2.503	0.513	0.231	2.60517e-46	0	B4galt6
1.6694e-49	3.17429	0.434	0.146	5.0082e-46	0	Rnf150
2.06193e-49	-2.07147	0.17	0.468	6.1858e-46	0	Sirpb1c
3.05375e-49	3.13415	0.407	0.148	9.16124e-46	0	2510009E07Rik
3.18815e-49	-6.07797	0.154	0.457	9.56446e-46	0	Slc44a2
4.17031e-49	3.44002	0.5	0.265	1.25109e-45	0	Epb41l2
4.59187e-49	2.42871	0.496	0.221	1.37756e-45	0	Spred1
5.61343e-49	3.40662	0.414	0.14	1.68403e-45	0	Ang
1.02058e-48	3.99746	0.359	0.069	3.06174e-45	0	Trim47
1.28559e-48	-4.38139	0.218	0.452	3.85677e-45	0	Manf
1.35308e-48	3.69231	0.434	0.172	4.05923e-45	0	Nlrp3
1.3772e-48	4.44918	0.498	0.257	4.1316e-45	0	Zfp36
1.56283e-48	-0.510322	0.316	0.591	4.6885e-45	0	mt-Co1
1.72462e-48	3.89565	0.321	0.061	5.17386e-45	0	Tmem119
2.23046e-48	-0.073325	0.271	0.536	6.69139e-45	0	Gapdh
4.52684e-48	1.69535	0.472	0.215	1.35805e-44	0	Rab20
5.22924e-48	1.28199	0.521	0.237	1.56877e-44	0	AY036118
9.63398e-48	-0.787755	0.196	0.453	2.89019e-44	0	Gpr35
1.03998e-47	2.72789	0.529	0.266	3.11993e-44	0	Slc15a3
2.53484e-47	-2.80553	0.06	0.299	7.60451e-44	0	Ifitm1
3.50992e-47	-1.04928	0.503	0.267	1.05298e-43	0	Ptms
4.65749e-47	2.71843	0.519	0.246	1.39725e-43	0	Clec12a
7.26184e-47	3.27505	0.364	0.139	2.17855e-43	0	Rcan1
1.9018e-46	1.53298	0.399	0.152	5.7054e-43	0	Myo1e
2.13245e-46	2.66112	0.502	0.269	6.39734e-43	0	Lilr4b
2.22746e-46	0.0257891	0.196	0.475	6.68237e-43	0	Smpdl3a
4.65006e-46	-2.46596	0.213	0.486	1.39502e-42	0	Gda
5.28738e-46	3.70037	0.515	0.245	1.58621e-42	0	Plek
9.56065e-46	2.01733	0.33	0.11	2.8682e-42	0	Spp1
1.22934e-45	2.08684	0.415	0.192	3.68801e-42	0	Cd9
1.80839e-45	3.13685	0.505	0.27	5.42517e-42	0	Rbpj
2.21151e-45	0.217202	0.509	0.263	6.63453e-42	0	Ncf1
2.59463e-45	4.90941	0.316	0.057	7.7839e-42	0	Pdgfa
3.16336e-45	-9.83567	0.027	0.294	9.49009e-42	0	Mmp8
6.21676e-45	-2.10663	0.151	0.41	1.86503e-41	0	Zbp1
1.05519e-44	1.21886	0.5	0.261	3.16557e-41	0	Adam15
1.22441e-44	0.719481	0.508	0.256	3.67324e-41	0	Mef2c
2.21146e-44	5.67888	0.405	0.145	6.63439e-41	0	Stard8
3.13368e-44	-1.04106	0.205	0.475	9.40104e-41	0	S100a10
3.43308e-44	1.43522	0.464	0.226	1.02992e-40	0	Nfkbid
4.17865e-44	3.01949	0.501	0.227	1.2536e-40	0	Ap1b1
4.18606e-44	-2.33848	0.261	0.495	1.25582e-40	0	Ccr2
6.00407e-44	1.12953	0.396	0.159	1.80122e-40	0	Nrp2
8.69748e-44	1.58354	0.482	0.229	2.60924e-40	0	Cd93
8.98581e-44	-1.25565	0.335	0.58	2.69574e-40	0	Rpl32
4.05034e-43	0.243955	0.206	0.481	1.2151e-39	0	Emilin2
8.57278e-43	2.26991	0.492	0.233	2.57183e-39	0	Mxd4
9.932e-43	1.87725	0.372	0.172	2.9796e-39	0	Ccl3		3
1.04736e-42	4.96878	0.352	0.09	3.14207e-39	0	Dst
4.45121e-42	-2.84876	0.118	0.397	1.33536e-38	0	Uck2
4.52094e-42	4.74031	0.265	0.036	1.35628e-38	0	Ms4a14
5.70722e-42	3.31357	0.497	0.255	1.71217e-38	0	Cdkn1a
8.92468e-42	1.39324	0.253	0.04	2.6774e-38	0	Fblim1
8.93236e-42	-2.47157	0.486	0.254	2.67971e-38	0	Cst3
9.93775e-42	2.29119	0.469	0.209	2.98132e-38	0	Cdk6
1.43539e-41	2.71168	0.323	0.063	4.30616e-38	0	Mir99ahg
1.51772e-41	-1.81544	0.146	0.456	4.55316e-38	0	Itpr1
1.68803e-41	-3.68161	0.221	0.477	5.0641e-38	0	Sp100
2.06111e-41	1.06528	0.423	0.182	6.18333e-38	0	Maff
2.51395e-41	-3.00036	0.254	0.552	7.54184e-38	0	Ifitm2
3.21315e-41	-3.43036	0.196	0.446	9.63945e-38	0	Pira2
4.22993e-41	1.97224	0.484	0.239	1.26898e-37	0	Ptafr
4.72998e-41	-0.953488	0.232	0.456	1.41899e-37	0	Crip1
5.15088e-41	4.09966	0.494	0.25	1.54527e-37	0	Ubc
7.26569e-41	-3.37013	0.11	0.386	2.17971e-37	0	C3
1.06772e-40	-4.36249	0.232	0.467	3.20316e-37	0	H2afz
1.19225e-40	0.45097	0.266	0.486	3.57676e-37	0	Eno1
1.33122e-40	-5.46491	0.2	0.481	3.99367e-37	0	Bloc1s2
1.86651e-40	3.53897	0.473	0.237	5.59952e-37	0	Nceh1
4.19815e-40	0.644805	0.291	0.078	1.25944e-36	0	Plxna4os1
4.81988e-40	-1.7833	0.116	0.365	1.44597e-36	0	Hopx
5.18168e-40	-0.149629	0.472	0.24	1.5545e-36	0	Rel
6.88477e-40	-1.13732	0.261	0.502	2.06543e-36	0	Srgn
7.16804e-40	-5.37076	0.204	0.465	2.15041e-36	0	Psmb9
2.28917e-39	2.95736	0.465	0.225	6.8675e-36	0	Atf3
3.62315e-39	3.92661	0.508	0.26	1.08694e-35	0	Jmjd1c
4.02692e-39	-2.54394	0.042	0.325	1.20808e-35	0	Slpi
5.67552e-39	3.15143	0.484	0.236	1.70265e-35	0	Nfic
8.93179e-39	2.14365	0.385	0.162	2.67954e-35	0	Dapk1
1.02302e-38	-3.76677	0.055	0.321	3.06905e-35	0	Tarm1
1.07863e-38	0.102543	0.392	0.16	3.23589e-35	0	Slc29a1
1.11306e-38	2.00933	0.333	0.099	3.33918e-35	0	Arhgef12
1.26102e-38	1.09967	0.481	0.281	3.78306e-35	0	Metrnl
1.30662e-38	-2.28686	0.29	0.492	3.91987e-35	0	Flna
2.47962e-38	3.84428	0.329	0.094	7.43887e-35	0	Prune2
4.0467e-38	0.364342	0.336	0.079	1.21401e-34	0	Zmynd15
6.43491e-38	-2.79043	0.145	0.399	1.93047e-34	0	Tiam1
7.35881e-38	-5.39707	0.219	0.437	2.20764e-34	0	Jak2
9.2432e-38	5.63123	0.215	0.037	2.77296e-34	0	Lhfpl2
1.10522e-37	2.14495	0.462	0.236	3.31567e-34	0	Nav1
2.02724e-37	2.25785	0.295	0.085	6.08172e-34	0	Ccl7		4
3.41049e-37	-0.202529	0.262	0.475	1.02315e-33	0	Ldha
5.31361e-37	3.20067	0.478	0.215	1.59408e-33	0	Gas7
5.57755e-37	-2.35868	0.482	0.251	1.67326e-33	0	Lair1
9.52835e-37	1.87453	0.268	0.063	2.8585e-33	0	Arap3
1.22177e-36	-2.02575	0.284	0.521	3.66531e-33	0	Fxyd5
1.37609e-36	1.46526	0.479	0.254	4.12826e-33	0	Tlr7
1.55599e-36	3.50375	0.454	0.235	4.66798e-33	0	Zc3h12a
1.71192e-36	0.586755	0.508	0.306	5.13576e-33	0	Fcgr2b
3.03268e-36	1.94036	0.44	0.196	9.09803e-33	0	Clec4n
3.07909e-36	3.27907	0.359	0.185	9.23727e-33	0	Vat1
3.51584e-36	3.57013	0.424	0.213	1.05475e-32	0	Ptger4
4.30608e-36	2.3993	0.356	0.156	1.29182e-32	0	Prxl2b
4.59344e-36	1.96144	0.463	0.248	1.37803e-32	0	Osbpl8
5.9369e-36	2.38476	0.444	0.223	1.78107e-32	0	Rapgef2
6.28708e-36	-4.03444	0.196	0.441	1.88612e-32	0	Ccdc86
1.2319e-35	-2.50701	0.33	0.508	3.69571e-32	0	Rps11
1.51837e-35	1.26375	0.353	0.128	4.5551e-32	0	Egr2
2.07168e-35	1.0542	0.427	0.204	6.21503e-32	0	Raph1
2.17908e-35	-4.07079	0.068	0.3	6.53723e-32	0	Lrg1
2.89021e-35	3.87207	0.205	0.033	8.67062e-32	0	Serpine1
3.89529e-35	-4.66818	0.238	0.45	1.16859e-31	0	Itga4
8.19054e-35	-3.58877	0.225	0.437	2.45716e-31	0	Pfkp
1.77317e-34	1.11768	0.478	0.255	5.31951e-31	0	Ifi27
2.28711e-34	1.66558	0.345	0.146	6.86134e-31	0	Id3
5.17991e-34	1.38416	0.442	0.222	1.55397e-30	0	Dot1l
9.5981e-34	-1.6736	0.388	0.202	2.87943e-30	0	Specc1
1.15193e-33	5.64628	0.362	0.127	3.4558e-30	0	St3gal6
1.40254e-33	3.04126	0.281	0.074	4.20761e-30	0	Il1a
1.71509e-33	-2.15897	0.256	0.471	5.14527e-30	0	Zfp36l2
1.92718e-33	1.95499	0.503	0.321	5.78154e-30	0	Zeb2
2.44569e-33	-0.729748	0.283	0.499	7.33706e-30	0	Txn1
2.84573e-33	2.06357	0.453	0.239	8.5372e-30	0	Mxi1
3.62845e-33	-3.98478	0.109	0.336	1.08854e-29	0	Igfbp6
8.64159e-33	-0.992696	0.468	0.229	2.59248e-29	0	Swap70
8.98258e-33	2.52455	0.295	0.078	2.69477e-29	0	Lilra5
9.58812e-33	2.00408	0.389	0.167	2.87644e-29	0	Mmp14
1.25854e-32	2.51054	0.456	0.25	3.77562e-29	0	Neurl3
1.50113e-32	-3.91509	0.271	0.461	4.5034e-29	0	Selplg
1.93632e-32	2.60729	0.474	0.245	5.80895e-29	0	Jund
2.67566e-32	-2.87871	0.137	0.405	8.02699e-29	0	Rasgrp2
2.71422e-32	-8.01521	0.049	0.275	8.14265e-29	0	Ptprcap
3.84757e-32	-3.76062	0.17	0.376	1.15427e-28	0	Ifi209
4.25483e-32	-2.777	0.261	0.517	1.27645e-28	0	Ms4a6c
5.11704e-32	3.2535	0.23	0.032	1.53511e-28	0	Gdf15
5.683e-32	2.2635	0.39	0.195	1.7049e-28	0	AU020206
1.31562e-31	3.21546	0.399	0.175	3.94687e-28	0	Rgl1
1.56586e-31	-0.123304	0.433	0.291	4.69758e-28	0	Mafb
2.11707e-31	2.17221	0.398	0.179	6.3512e-28	0	Prdm1
2.63078e-31	0.626606	0.24	0.414	7.89234e-28	0	Pgk1
2.88596e-31	1.46963	0.476	0.243	8.65789e-28	0	Rcbtb2
3.27287e-31	0.427041	0.381	0.273	9.81861e-28	0	Mt1
6.78401e-31	2.01515	0.343	0.167	2.0352e-27	0	Plk2
6.86939e-31	-6.53901	0.122	0.387	2.06082e-27	0	Mgst1
6.99176e-31	-3.85419	0.218	0.435	2.09753e-27	0	Ccr1
1.09674e-30	3.72788	0.218	0.029	3.29023e-27	0	Bmp2
3.9472e-30	2.36413	0.393	0.181	1.18416e-26	0	Cited2
4.01076e-30	1.37304	0.377	0.179	1.20323e-26	0	Bcl2l1
4.43334e-30	-2.45766	0.261	0.452	1.33e-26	0	Tap1
6.00646e-30	1.67658	0.378	0.193	1.80194e-26	0	Mylip
7.20245e-30	3.73661	0.273	0.084	2.16073e-26	0	Alox5
7.48914e-30	-0.0632132	0.242	0.464	2.24674e-26	0	Sp110
9.87466e-30	-6.74547	0.031	0.288	2.9624e-26	0	Dpp4
1.43191e-29	0.245346	0.454	0.246	4.29573e-26	0	Lifr
1.4537e-29	3.09261	0.412	0.204	4.36109e-26	0	Slc9a9
1.60645e-29	1.51563	0.446	0.252	4.81934e-26	0	Tob2
2.31795e-29	1.45315	0.228	0.075	6.95384e-26	0	Gas2l3
2.4042e-29	3.83563	0.457	0.257	7.21261e-26	0	Lrp6
2.65201e-29	-3.70428	0.247	0.423	7.95602e-26	0	Dapp1
3.07748e-29	3.35401	0.483	0.266	9.23243e-26	0	Lpin2
3.22614e-29	1.52263	0.462	0.239	9.67843e-26	0	Cxcr4
3.55026e-29	-2.36309	0.243	0.457	1.06508e-25	0	Adssl1
4.27711e-29	3.00355	0.435	0.251	1.28313e-25	0	Asph
4.97827e-29	2.95476	0.232	0.05	1.49348e-25	0	Arhgap19
5.58687e-29	-4.79867	0.206	0.447	1.67606e-25	0	Gyg
9.67287e-29	1.8801	0.433	0.242	2.90186e-25	0	Jdp2
1.17023e-28	1.5505	0.438	0.238	3.51069e-25	0	Nfkbie
1.39057e-28	2.26667	0.254	0.051	4.17171e-25	0	Reps2
1.6684e-28	3.68575	0.227	0.039	5.00521e-25	0	Fxyd2
1.82216e-28	3.49428	0.251	0.057	5.46649e-25	0	Gm10134
1.8862e-28	-4.23568	0.033	0.267	5.65861e-25	0	Fcor
2.95689e-28	2.97567	0.357	0.169	8.87067e-25	0	Odc1
3.50671e-28	0.562713	0.318	0.122	1.05201e-24	0	Cacna1d
5.13619e-28	-0.936105	0.299	0.485	1.54086e-24	0	Btg1
7.64608e-28	2.56682	0.361	0.173	2.29382e-24	0	Errfi1
9.35054e-28	0.775033	0.451	0.262	2.80516e-24	0	Furin
1.12344e-27	2.89424	0.459	0.261	3.37031e-24	0	Rin2
1.41064e-27	0.543135	0.337	0.156	4.23193e-24	0	Stk38l
1.87e-27	3.76847	0.4	0.197	5.61e-24	0	Cfh
2.23049e-27	-3.64226	0.041	0.29	6.69147e-24	0	P2ry10
2.29139e-27	-6.81055	0.255	0.415	6.87417e-24	0	Dnajc7
2.31046e-27	1.44277	0.261	0.109	6.93138e-24	0	Gm30541
2.35394e-27	-4.19647	0.156	0.41	7.06182e-24	0	Klra2
2.64697e-27	-1.3521	0.245	0.445	7.94091e-24	0	Ifi35
2.71727e-27	1.1802	0.293	0.114	8.1518e-24	0	Mt2
5.78444e-27	-1.34859	0.276	0.454	1.73533e-23	0	Pgam1
5.92891e-27	4.06652	0.429	0.23	1.77867e-23	0	Hk2
8.20585e-27	0.289286	0.272	0.12	2.46176e-23	0	Cd36
9.536e-27	-6.40743	0.024	0.224	2.8608e-23	0	Wfdc21
1.47265e-26	-4.51863	0.093	0.345	4.41794e-23	0	Sept6
1.48269e-26	-6.441	0.073	0.262	4.44808e-23	0	Spint1
3.5642e-26	2.12697	0.389	0.192	1.06926e-22	0	Gadd45g
5.92525e-26	-1.31528	0.513	0.348	1.77758e-22	0	Fyb
6.86363e-26	0.588248	0.286	0.117	2.05909e-22	0	Atxn1
7.70267e-26	-1.19799	0.224	0.413	2.3108e-22	0	Anxa1
8.99143e-26	2.2729	0.252	0.036	2.69743e-22	0	Syngr1
1.23097e-25	-2.30054	0.22	0.432	3.69292e-22	0	Il17ra
1.40009e-25	1.53776	0.304	0.144	4.20028e-22	0	Tent5c
1.44369e-25	2.27304	0.155	0.022	4.33106e-22	0	Cxcl14
1.61679e-25	-2.5963	0.278	0.464	4.85036e-22	0	Kdm7a
1.6549e-25	-1.84139	0.147	0.371	4.9647e-22	0	Irf7
1.73267e-25	-4.03902	0.092	0.332	5.198e-22	0	Cd24a
2.35211e-25	-8.33324	0.043	0.268	7.05634e-22	0	Bcl11a
3.10288e-25	-10.4151	0.036	0.224	9.30865e-22	0	Lcn2
3.57236e-25	-1.58764	0.188	0.394	1.07171e-21	0	Stat1
5.28669e-25	1.40725	0.412	0.228	1.58601e-21	0	Peak1
5.75537e-25	2.61297	0.154	0.031	1.72661e-21	0	Rapsn
5.76674e-25	-1.45811	0.176	0.373	1.73002e-21	0	Trem1
6.90537e-25	-5.7254	0.081	0.288	2.07161e-21	0	Gpr171
6.97377e-25	-4.35976	0.191	0.435	2.09213e-21	0	Lyst
9.04929e-25	2.12213	0.442	0.257	2.71479e-21	0	Itpkb
1.57232e-24	-5.13837	0.165	0.391	4.71697e-21	0	Cbfa2t3
1.58882e-24	4.89335	0.344	0.174	4.76645e-21	0	Scoc
1.59817e-24	-1.28373	0.452	0.283	4.7945e-21	0	Hfe
1.62231e-24	-5.2316	0.088	0.345	4.86694e-21	0	Map4k1
1.82538e-24	-4.23007	0.237	0.394	5.47613e-21	0	Naaa
1.96344e-24	0.166046	0.357	0.201	5.89032e-21	0	Ly9
1.97883e-24	1.42342	0.261	0.082	5.9365e-21	0	Sult1a1
2.77416e-24	3.69098	0.466	0.256	8.32247e-21	0	Ehd1
3.52571e-24	-4.11502	0.164	0.39	1.05771e-20	0	Fdps
4.98168e-24	-6.46859	0.051	0.249	1.4945e-20	0	Sept1
6.1582e-24	-2.03064	0.346	0.552	1.84746e-20	0	Tyrobp
6.53806e-24	-0.101738	0.221	0.399	1.96142e-20	0	Hif1a
9.01465e-24	2.4392	0.289	0.102	2.7044e-20	0	Hspa1a
1.00656e-23	-4.90056	0.2	0.38	3.01967e-20	0	Olfm1
1.036e-23	1.63991	0.269	0.136	3.10799e-20	0	Nxpe5
1.07177e-23	0.894923	0.231	0.075	3.2153e-20	0	Ralgds
1.15734e-23	2.45215	0.394	0.195	3.47202e-20	0	Dusp2
2.01131e-23	-3.05127	0.253	0.448	6.03393e-20	0	Cd300a
2.06448e-23	0.636097	0.266	0.102	6.19344e-20	0	Fnbp1l
2.07634e-23	2.41014	0.418	0.253	6.22901e-20	0	Klf4
2.6654e-23	1.17338	0.344	0.179	7.99619e-20	0	Hist1h2bc
2.8382e-23	-3.85231	0.113	0.308	8.5146e-20	0	Morrbid
3.12137e-23	0.412486	0.546	0.377	9.36412e-20	0	mt-Cytb
3.83445e-23	2.34813	0.445	0.268	1.15033e-19	0	AC160336.1
3.94014e-23	1.77114	0.381	0.215	1.18204e-19	0	Sgk1
4.74725e-23	0.473231	0.289	0.133	1.42417e-19	0	Abcb1b
5.18885e-23	3.5047	0.34	0.201	1.55665e-19	0	Hspa4l
5.97919e-23	-3.92835	0.293	0.459	1.79376e-19	0	Gas5
6.71319e-23	3.67759	0.232	0.071	2.01396e-19	0	Cd163
7.03736e-23	-6.41809	0.031	0.222	2.11121e-19	0	Cd177
7.74262e-23	-4.2722	0.268	0.399	2.32278e-19	0	Apobec3
7.95952e-23	-3.95907	0.161	0.409	2.38786e-19	0	I830077J02Rik
8.18758e-23	4.16231	0.445	0.264	2.45628e-19	0	Bach1
2.14916e-22	-3.83893	0.261	0.416	6.44749e-19	0	Ybx3
2.89856e-22	2.28637	0.467	0.286	8.69569e-19	0	Dennd4a
3.4196e-22	0.545597	0.213	0.44	1.02588e-18	0	4930523C07Rik
4.08581e-22	-5.16328	0.207	0.42	1.22574e-18	0	Fam241a
4.38908e-22	3.26858	0.339	0.172	1.31672e-18	0	Pitpnc1
6.80762e-22	3.48178	0.196	0.041	2.04229e-18	0	Ctsf
7.68734e-22	-5.98789	0.121	0.391	2.3062e-18	0	Cyfip2
8.3405e-22	3.95808	0.168	0.039	2.50215e-18	0	Plau
9.80396e-22	0.752344	0.321	0.129	2.94119e-18	0	S1pr1
1.37179e-21	1.65635	0.328	0.173	4.11536e-18	0	P2ry12
1.44297e-21	-1.30369	0.097	0.327	4.32891e-18	0	B3gnt5
1.66494e-21	-0.891753	0.294	0.166	4.99482e-18	0	Lima1
2.64228e-21	-5.97722	0.069	0.247	7.92684e-18	0	Gm14548
2.76834e-21	-3.92744	0.096	0.276	8.30501e-18	0	Satb1
2.80374e-21	3.43992	0.237	0.085	8.41121e-18	0	C4b
2.87241e-21	4.72257	0.173	0.028	8.61722e-18	0	Il10
3.12423e-21	-7.67958	0.021	0.266	9.37268e-18	0	Flt3
3.36113e-21	-3.23574	0.208	0.381	1.00834e-17	0	Pnp
4.67103e-21	3.7999	0.17	0.039	1.40131e-17	0	Dusp8
4.84561e-21	3.13779	0.45	0.293	1.45368e-17	0	Fos
6.07712e-21	-1.77273	0.17	0.321	1.82314e-17	0	Adam8
7.9289e-21	-4.62208	0.201	0.404	2.37867e-17	0	Abhd17b
1.28705e-20	0.383228	0.484	0.299	3.86115e-17	0	Fosl2
1.72597e-20	-6.29489	0.025	0.251	5.1779e-17	0	Pkp3
2.71365e-20	-3.3161	0.279	0.442	8.14095e-17	0	Cers6
2.9472e-20	4.12767	0.352	0.217	8.84161e-17	0	Abl2
3.03713e-20	0.563853	0.49	0.356	9.11139e-17	0	Ctss
3.39868e-20	-4.84437	0.07	0.246	1.0196e-16	0	S100a8
3.80049e-20	3.22377	0.164	0.034	1.14015e-16	0	Ttc28
4.64281e-20	2.97937	0.133	0.044	1.39284e-16	0	Jag1
5.26926e-20	3.15744	0.271	0.129	1.58078e-16	0	Gm48065
5.5771e-20	-1.92552	0.139	0.317	1.67313e-16	0	Isg15
5.62956e-20	-4.60712	0.189	0.402	1.68887e-16	0	Pmvk
7.25851e-20	-3.27082	0.231	0.397	2.17755e-16	0	Tes
8.13241e-20	2.07322	0.239	0.136	2.43972e-16	0	Fam20c
9.35725e-20	1.41165	0.444	0.273	2.80718e-16	0	Arhgap31
9.70078e-20	1.97018	0.434	0.283	2.91023e-16	0	Itga5
1.00334e-19	-4.21912	0.161	0.317	3.01003e-16	0	Igkc
1.04439e-19	5.14065	0.192	0.036	3.13316e-16	0	Plxna4
1.15809e-19	1.47988	0.25	0.12	3.47426e-16	0	Mmd
1.19771e-19	0.49855	0.485	0.304	3.59314e-16	0	Il1b
1.29147e-19	-3.29495	0.274	0.431	3.8744e-16	0	Limd2
1.39085e-19	-0.783132	0.435	0.261	4.17256e-16	0	Got1
1.598e-19	-1.18065	0.206	0.449	4.794e-16	0	Tgfbi
1.66589e-19	-2.4264	0.081	0.3	4.99767e-16	0	Ripor2
1.90353e-19	2.90313	0.446	0.272	5.71059e-16	0	Eea1
1.97055e-19	1.29727	0.214	0.087	5.91164e-16	0	Hgf
2.32746e-19	4.06638	0.151	0.028	6.98238e-16	0	Ccdc152
2.43988e-19	-1.75051	0.251	0.4	7.31965e-16	0	Fbxl5
2.71985e-19	-0.405144	0.336	0.215	8.15954e-16	0	Tpm1
2.76394e-19	4.24055	0.131	0.044	8.29182e-16	0	Cela1
2.94409e-19	4.15563	0.396	0.243	8.83228e-16	0	Cpeb2
2.95086e-19	1.30087	0.307	0.175	8.85258e-16	0	Dnajb4
5.44017e-19	2.32516	0.416	0.271	1.63205e-15	0	Sulf2
7.65978e-19	2.06045	0.405	0.22	2.29794e-15	0	Zbtb20
7.76476e-19	0.889767	0.252	0.098	2.32943e-15	0	Mgl2
1.79668e-18	0.779189	0.357	0.21	5.39005e-15	0	Ecm1
2.31716e-18	3.40284	0.184	0.055	6.95147e-15	0	Scn1b
2.36562e-18	-6.20242	0.06	0.275	7.09685e-15	0	Trem3
2.83818e-18	2.82231	0.182	0.092	8.51454e-15	0	Gm14636
2.87644e-18	-1.88061	0.308	0.46	8.62933e-15	0	Nfil3
3.12391e-18	-4.48646	0.236	0.417	9.37172e-15	0	Gpcpd1
3.23912e-18	1.35875	0.243	0.106	9.71737e-15	0	Mtmr10
5.0265e-18	2.85619	0.401	0.302	1.50795e-14	0	Lgals3bp
5.03207e-18	2.88346	0.383	0.225	1.50962e-14	0	Tnfaip2
6.4434e-18	2.19899	0.326	0.157	1.93302e-14	0	Il1rn
6.72691e-18	-5.70179	0.225	0.403	2.01807e-14	0	Fyn
6.86566e-18	-0.203577	0.388	0.277	2.0597e-14	0	Ier3
8.12243e-18	2.00534	0.306	0.178	2.43673e-14	0	Ebi3
8.89923e-18	-0.325403	0.226	0.106	2.66977e-14	0	Nr1d2
9.28402e-18	-5.74045	0.067	0.236	2.7852e-14	0	Ly6d
1.08149e-17	-2.14784	0.137	0.34	3.24447e-14	0	Gm5150
1.11277e-17	2.53541	0.339	0.202	3.33832e-14	0	Pros1
1.22946e-17	0.930583	0.364	0.225	3.68839e-14	0	Tagap
1.39738e-17	-7.50407	0.014	0.23	4.19213e-14	0	H2-Oa
1.46382e-17	-3.76573	0.238	0.371	4.39145e-14	0	Ahr
1.58183e-17	3.6803	0.097	0.013	4.74549e-14	0	Apold1
1.76412e-17	-4.26957	0.051	0.223	5.29236e-14	0	Ablim1
1.93841e-17	1.7177	0.326	0.471	5.81524e-14	0	Gpx1
2.02576e-17	-1.72898	0.061	0.212	6.07727e-14	0	Saa3
2.1239e-17	3.85282	0.366	0.197	6.37169e-14	0	Icam1
2.14945e-17	-2.89652	0.142	0.343	6.44834e-14	0	Ms4a8a
2.44203e-17	5.67566	0.185	0.06	7.32609e-14	0	Etv1
2.58795e-17	2.23226	0.257	0.123	7.76384e-14	0	Syne1
2.74543e-17	-0.100209	0.501	0.327	8.2363e-14	0	Malat1
2.74692e-17	0.101331	0.2	0.116	8.24076e-14	0	Hes1
2.90292e-17	-0.812741	0.296	0.424	8.70876e-14	0	Ezr
3.40315e-17	-1.19987	0.295	0.465	1.02094e-13	0	Vim
3.91578e-17	0.472247	0.424	0.282	1.17473e-13	0	Rnf19b
4.80993e-17	3.2285	0.422	0.276	1.44298e-13	0	Lpar6
5.05103e-17	0.471449	0.294	0.409	1.51531e-13	0	Dnaja1
7.18317e-17	3.2103	0.259	0.136	2.15495e-13	0	Ncapg2
9.74167e-17	0.920411	0.126	0.024	2.9225e-13	0	Nuak1
1.00846e-16	-4.77421	0.297	0.436	3.02539e-13	0	H2-T22
1.13784e-16	-1.21474	0.407	0.282	3.41353e-13	0	Rilpl2
1.22826e-16	-2.37347	0.074	0.286	3.68479e-13	0	Treml2
1.57306e-16	1.4535	0.325	0.209	4.71918e-13	0	5430427O19Rik
2.06557e-16	-1.63395	0.224	0.382	6.19671e-13	0	AI839979
2.88548e-16	0.175182	0.203	0.107	8.65645e-13	0	Gm48302
2.99333e-16	0.0318124	0.17	0.096	8.98e-13	0	Adgrg6
3.51887e-16	3.43209	0.214	0.074	1.05566e-12	0	Plxdc2
3.67105e-16	-2.55645	0.051	0.26	1.10132e-12	0	Plcb1
4.10931e-16	-0.520238	0.509	0.393	1.23279e-12	0	Lyz2
4.15241e-16	5.46221	0.104	0.015	1.24572e-12	0	Gm34589
4.16542e-16	3.35634	0.094	0.014	1.24963e-12	0	Nr1d1
4.72528e-16	-4.58776	0.274	0.404	1.41758e-12	0	Lmo4
5.37309e-16	-2.03502	0.198	0.396	1.61193e-12	0	Coro2a
5.76337e-16	1.45603	0.27	0.151	1.72901e-12	0	C5ar2
6.00769e-16	1.97102	0.446	0.285	1.80231e-12	0	Dclre1c
6.69864e-16	0.722757	0.335	0.223	2.00959e-12	0	Ccl2		5
7.12803e-16	0.786825	0.467	0.272	2.13841e-12	0	Dmxl1
7.41005e-16	2.16642	0.41	0.261	2.22301e-12	0	Ell2
9.66667e-16	0.26595	0.424	0.276	2.9e-12	0	Ppp1r15a
1.00526e-15	-2.86526	0.343	0.219	3.01577e-12	0	Tspan3
1.37519e-15	-4.77307	0.154	0.376	4.12558e-12	0	Cblb
1.55103e-15	0.0128695	0.408	0.297	4.6531e-12	0	Fgd4
2.0247e-15	3.06883	0.448	0.286	6.07411e-12	0	Kdm6b
2.07271e-15	1.30492	0.448	0.313	6.21813e-12	0	Slc11a1
2.2635e-15	1.19478	0.33	0.168	6.7905e-12	0	Hivep3
2.32061e-15	0.333301	0.203	0.091	6.96184e-12	0	Pxdc1
2.40101e-15	-1.42401	0.188	0.359	7.20303e-12	0	Hist1h2ap
3.39591e-15	-2.11483	0.103	0.302	1.01877e-11	0	Ass1
3.39935e-15	-3.48912	0.18	0.366	1.0198e-11	0	Krt80
3.57553e-15	1.3456	0.439	0.316	1.07266e-11	0	Ifi207
4.61909e-15	1.27344	0.455	0.349	1.38573e-11	0	Lrp1
4.7678e-15	-3.06629	0.066	0.255	1.43034e-11	0	Arap2
4.93113e-15	0.372667	0.193	0.105	1.47934e-11	0	Ccdc34
5.25069e-15	-3.8665	0.281	0.413	1.57521e-11	0	Nadk
7.38445e-15	0.181883	0.196	0.088	2.21534e-11	0	Siglec1
8.24127e-15	0.946259	0.429	0.27	2.47238e-11	0	Tmcc1
9.13644e-15	2.44235	0.39	0.218	2.74093e-11	0	Jun
9.45558e-15	2.9454	0.057	0.007	2.83667e-11	0	Akr1b8
9.913e-15	0.773487	0.189	0.073	2.9739e-11	0	Gkap1
1.01624e-14	4.45021	0.205	0.069	3.04873e-11	0	Ephx1
1.14483e-14	-1.40315	0.369	0.245	3.43448e-11	0	Arrdc3
1.34678e-14	3.01028	0.204	0.053	4.04033e-11	0	Mir155hg
1.42487e-14	-1.70551	0.402	0.261	4.27461e-11	0	Cd33
1.4926e-14	2.30644	0.102	0.017	4.4778e-11	0	Cdk18
1.61763e-14	-1.43514	0.198	0.327	4.8529e-11	0	Bhlhe40
1.64417e-14	-2.45248	0.101	0.266	4.93252e-11	0	Ly6a
1.68354e-14	-0.102986	0.211	0.362	5.05063e-11	0	Slc16a3
1.80908e-14	1.34382	0.179	0.09	5.42725e-11	0	Acsl3
1.81712e-14	1.3923	0.392	0.271	5.45135e-11	0	Crem
2.13928e-14	-1.16757	0.295	0.438	6.41785e-11	0	Aprt
2.30381e-14	1.35087	0.358	0.25	6.91142e-11	0	Irs2
2.35059e-14	0.879859	0.351	0.226	7.05176e-11	0	Pfkfb3
2.96124e-14	-6.16926	0.04	0.233	8.88373e-11	0	Ltb
3.59544e-14	3.26994	0.125	0.047	1.07863e-10	0	Gpr84
3.62355e-14	0.127406	0.436	0.289	1.08706e-10	0	Ccr5
3.684e-14	-2.50047	0.069	0.226	1.1052e-10	0	Gm19951
4.39673e-14	0.385338	0.398	0.274	1.31902e-10	0	Tmx4
4.60628e-14	2.17835	0.119	0.04	1.38188e-10	0	G530011O06Rik
5.09209e-14	4.44788	0.154	0.045	1.52763e-10	0	Cdr2
5.32901e-14	0.572561	0.262	0.133	1.5987e-10	0	Zbtb4
5.92381e-14	-2.11417	0.282	0.178	1.77714e-10	0	Plxnc1
6.73132e-14	3.05255	0.158	0.044	2.0194e-10	0	Cp
7.89319e-14	-2.51846	0.198	0.382	2.36796e-10	0	Daxx
8.30935e-14	1.40939	0.39	0.239	2.49281e-10	0	Clec5a
9.08905e-14	6.88151	0.085	0.011	2.72671e-10	0	Dpysl3
9.83173e-14	1.85488	0.109	0.031	2.94952e-10	0	Rnf128
1.16385e-13	-1.97419	0.142	0.272	3.49155e-10	0	Slc7a11
1.20452e-13	-6.51145	0.096	0.218	3.61356e-10	0	Prnp
1.2724e-13	-0.257186	0.408	0.286	3.8172e-10	0	Pik3r1
1.59563e-13	-2.03033	0.334	0.463	4.78688e-10	0	Stk17b
1.6819e-13	2.13812	0.126	0.024	5.0457e-10	0	Ch25h
1.70276e-13	1.62291	0.075	0.015	5.10829e-10	0	P3h3
1.72061e-13	1.46832	0.228	0.143	5.16184e-10	0	Syt11
1.81009e-13	0.410934	0.289	0.185	5.43026e-10	0	Pdlim7
1.95247e-13	-5.16637	0.303	0.4	5.85741e-10	0	Syngr2
2.22123e-13	3.06897	0.078	0.012	6.6637e-10	0	Dppa3
2.90761e-13	-1.60666	0.418	0.294	8.72282e-10	0	Pou2f2
2.91444e-13	-1.57988	0.145	0.292	8.74332e-10	0	Mmp19
3.31882e-13	1.13871	0.253	0.13	9.95645e-10	0	Slc25a33
3.46494e-13	2.97526	0.066	0.014	1.03948e-09	0	Apbb2
3.66678e-13	0.850325	0.263	0.174	1.10003e-09	0	Baiap2
4.41558e-13	-0.102702	0.19	0.116	1.32467e-09	0	Tmco3
4.73956e-13	-5.72739	0.297	0.422	1.42187e-09	0	Cldnd1
4.94687e-13	4.04109	0.166	0.065	1.48406e-09	0	Lyve1
4.96069e-13	-3.09407	0.291	0.427	1.48821e-09	0	Svil
4.98382e-13	2.1298	0.46	0.308	1.49515e-09	0	H3f3b
5.70253e-13	-2.35078	0.104	0.26	1.71076e-09	0	Isg20
5.84446e-13	1.74445	0.301	0.169	1.75334e-09	0	Vegfa
6.34405e-13	-2.57994	0.124	0.327	1.90321e-09	0	Ifi47
7.14156e-13	-3.04671	0.075	0.235	2.14247e-09	0	Gpat3
7.25462e-13	1.53922	0.353	0.194	2.17639e-09	0	Slamf7
8.43184e-13	2.53766	0.166	0.044	2.52955e-09	0	Ccl8		6
8.64018e-13	-5.39218	0.153	0.352	2.59205e-09	0	Sdhaf1
1.03177e-12	-0.246424	0.448	0.295	3.0953e-09	0	AC149090.1
1.03889e-12	0.263909	0.153	0.071	3.11668e-09	0	Rora
1.06154e-12	-2.35363	0.042	0.242	3.18461e-09	0	Nup210
1.11593e-12	-1.68099	0.234	0.362	3.3478e-09	0	Slfn5
1.16183e-12	1.65367	0.196	0.065	3.4855e-09	0	Cadm1
1.27549e-12	-0.395185	0.47	0.314	3.82647e-09	0	Pde4b
1.28309e-12	2.71248	0.142	0.04	3.84928e-09	0	Fcna
1.5184e-12	-0.655924	0.427	0.321	4.5552e-09	0	Nr4a1
1.5309e-12	4.45342	0.076	0.02	4.59271e-09	0	Gja1
1.62277e-12	0.946085	0.461	0.369	4.8683e-09	0	Lilrb4a
1.6654e-12	0.952506	0.215	0.092	4.99619e-09	0	Cxcl10
1.69597e-12	3.66976	0.155	0.069	5.0879e-09	0	Gpx3
1.75e-12	-1.71759	0.264	0.421	5.24999e-09	0	Plaur
2.04837e-12	0.337083	0.15	0.059	6.14512e-09	0	Ankrd33b
2.22931e-12	3.80586	0.139	0.019	6.68793e-09	0	Pdpn
2.23335e-12	-0.196829	0.15	0.062	6.70004e-09	0	Serf1
2.38354e-12	1.23422	0.344	0.2	7.15062e-09	0	Ptgs2
2.83035e-12	0.895911	0.297	0.201	8.49106e-09	0	Ddit3
3.12054e-12	-4.74285	0.276	0.426	9.36161e-09	0	Naga
3.13741e-12	-3.05307	0.086	0.224	9.41222e-09	0	Gimap6
3.22891e-12	-0.131926	0.226	0.157	9.68673e-09	0	Stmn1
3.81323e-12	-0.52396	0.193	0.401	1.14397e-08	0	Nedd9
3.88211e-12	-0.7063	0.283	0.428	1.16463e-08	0	Cd44
4.38586e-12	0.881468	0.178	0.086	1.31576e-08	0	Mki67
4.95133e-12	1.86642	0.457	0.304	1.4854e-08	0	Csrnp1
5.14913e-12	4.72373	0.181	0.097	1.54474e-08	0	Npl
5.30255e-12	1.86952	0.065	0.027	1.59076e-08	0	Pls3
5.72626e-12	-9.82177	0.012	0.207	1.71788e-08	0	Klrd1
6.80992e-12	-3.17103	0.208	0.379	2.04298e-08	0	Unc119
7.93824e-12	2.07243	0.177	0.087	2.38147e-08	0	Kif3a
8.51086e-12	3.34378	0.126	0.031	2.55326e-08	0	Nes
8.53714e-12	-3.62749	0.235	0.385	2.56114e-08	0	Ldlr
8.73106e-12	-4.4958	0.276	0.407	2.61932e-08	0	Agpat4
9.81455e-12	2.31133	0.204	0.096	2.94436e-08	0	Hspa1b
1.31097e-11	1.09367	0.172	0.092	3.93292e-08	0	Cep290
1.41376e-11	-8.19747	0.05	0.236	4.24129e-08	0	H2-DMb2
1.51385e-11	2.31021	0.1	0.037	4.54155e-08	0	Gpr157
1.53977e-11	-6.17169	0.022	0.181	4.61931e-08	0	Tespa1
1.586e-11	2.77022	0.032	0.004	4.75801e-08	0	Iqgap3
1.70985e-11	2.72667	0.078	0.03	5.12955e-08	0	Tgfb3
2.25101e-11	-1.205	0.255	0.378	6.75304e-08	0	Fam129b
2.25588e-11	-5.41347	0.016	0.232	6.76763e-08	0	Pi16
2.2922e-11	2.0669	0.116	0.035	6.8766e-08	0	Hbegf
2.40463e-11	0.822948	0.256	0.181	7.2139e-08	0	Tnip3
2.61424e-11	-0.151456	0.356	0.228	7.84273e-08	0	Bcl2a1d
2.84782e-11	-3.48944	0.254	0.407	8.54345e-08	0	Gngt2
3.17988e-11	-4.38852	0.348	0.453	9.53963e-08	0	Calm1
3.65914e-11	-0.277432	0.133	0.086	1.09774e-07	0	Zbtb16
3.66696e-11	-0.335587	0.399	0.288	1.10009e-07	0	Tubb2a
3.87963e-11	-0.688535	0.136	0.081	1.16389e-07	0	Lig1
4.03666e-11	1.15684	0.257	0.198	1.211e-07	0	Atp2b4
4.25211e-11	1.51584	0.074	0.041	1.27563e-07	0	Nr1h3
4.86385e-11	1.96231	0.245	0.154	1.45916e-07	0	Gm45716
4.91995e-11	-0.50624	0.29	0.396	1.47598e-07	0	Pbxip1
4.94718e-11	-1.34104	0.306	0.43	1.48415e-07	0	Camk2d
5.01697e-11	0.101474	0.256	0.404	1.50509e-07	0	Ccl6		7
5.37382e-11	-9.1841	0.008	0.172	1.61215e-07	0	Cd7
5.38978e-11	2.40085	0.052	0.014	1.61693e-07	0	Camk2n1
5.40351e-11	-4.47685	0.142	0.316	1.62105e-07	0	Sdad1
5.83391e-11	0.576378	0.391	0.248	1.75017e-07	0	Gm34084
5.84132e-11	-2.0213	0.132	0.304	1.7524e-07	0	Oas3
6.11426e-11	2.36025	0.041	0.021	1.83428e-07	0	Hspb1
6.20012e-11	-7.76414	0.068	0.202	1.86004e-07	0	Iglc3
7.53658e-11	2.3642	0.049	0.013	2.26097e-07	0	Lonrf3
7.75849e-11	-3.21698	0.298	0.385	2.32755e-07	0	Gm43305
8.12553e-11	-0.135345	0.088	0.058	2.43766e-07	0	Top2a
8.37491e-11	1.59846	0.083	0.021	2.51247e-07	0	Gmpr
8.55965e-11	-0.966099	0.252	0.174	2.5679e-07	0	Selenom
8.76674e-11	-1.34701	0.253	0.357	2.63002e-07	0	Add3
8.86282e-11	-0.700507	0.256	0.365	2.65885e-07	0	Clec4e
9.22272e-11	-4.63857	0.299	0.431	2.76682e-07	0	Pcgf5
1.06273e-10	-7.68464	0.014	0.174	3.18818e-07	0	Klrk1
1.09059e-10	-4.6393	0.189	0.343	3.27176e-07	0	Creld2
1.09926e-10	-5.18004	0.262	0.403	3.29779e-07	0	Fam49a
1.13988e-10	2.49669	0.084	0.036	3.41963e-07	0	Fzd5
1.18393e-10	1.39349	0.282	0.168	3.55178e-07	0	Hilpda
1.28026e-10	0.649655	0.293	0.206	3.84078e-07	0	Clcn5
1.3446e-10	-3.08879	0.272	0.372	4.03379e-07	0	Samsn1
1.44827e-10	2.42032	0.402	0.262	4.3448e-07	0	Glipr1
1.49709e-10	0.19879	0.292	0.211	4.49126e-07	0	Arhgef3
1.50954e-10	5.0556	0.043	0.018	4.52862e-07	0	Vsig4
1.58642e-10	-0.0833298	0.169	0.104	4.75926e-07	0	Marveld1
1.72171e-10	1.9976	0.122	0.044	5.16513e-07	0	Phyhd1
1.92372e-10	-4.29593	0.269	0.418	5.77115e-07	0	Hmgcr
2.10252e-10	-1.11496	0.427	0.312	6.30756e-07	0	Hip1
2.14177e-10	3.56957	0.037	0.001	6.4253e-07	0	Mill2
2.16743e-10	-1.12531	0.295	0.409	6.5023e-07	0	Cyp4f18
2.24257e-10	0.364074	0.084	0.052	6.72772e-07	0	Kcnj2
2.3432e-10	-0.938226	0.059	0.03	7.02961e-07	0	Rasal2
2.46231e-10	1.46571	0.442	0.327	7.38694e-07	0	Clec4a2
2.47546e-10	1.6114	0.055	0.029	7.42638e-07	0	Fam20a
2.54325e-10	-2.28667	0.264	0.367	7.62976e-07	0	Gm42031
2.59582e-10	-0.342093	0.248	0.366	7.78745e-07	0	Slc2a1
2.67337e-10	0.556649	0.091	0.049	8.02012e-07	0	Nt5e
2.83072e-10	2.13717	0.12	0.038	8.49215e-07	0	Il1rl1
2.89379e-10	-0.124419	0.383	0.271	8.68137e-07	0	Stap1
2.9175e-10	1.2347	0.169	0.07	8.7525e-07	0	Serpinf1
3.09641e-10	-1.95207	0.118	0.235	9.28922e-07	0	Fpr2
3.09893e-10	1.38481	0.114	0.08	9.29679e-07	0	Gem
3.2994e-10	0.768099	0.162	0.11	9.89821e-07	0	Ptgr1
3.40849e-10	-0.755231	0.228	0.164	1.02255e-06	0	Mcm3
3.50255e-10	-5.56511	0.285	0.382	1.05076e-06	0	Pdcd4
3.6759e-10	2.48809	0.048	0.009	1.10277e-06	0	Gdf3
3.83113e-10	2.62025	0.032	0.009	1.14934e-06	0	Adarb1
3.88113e-10	-3.68457	0.041	0.184	1.16434e-06	0	Gimap1
4.26839e-10	-0.705755	0.393	0.321	1.28052e-06	0	Lgals1
4.33271e-10	0.260852	0.348	0.261	1.29981e-06	0	Arl5b
4.41398e-10	0.483633	0.143	0.075	1.3242e-06	0	Ctla2a
4.42112e-10	2.90649	0.106	0.026	1.32634e-06	0	Myh10
4.55154e-10	1.16147	0.179	0.113	1.36546e-06	0	Ddx60
4.89818e-10	-3.60606	0.36	0.459	1.46945e-06	0	Ptma
5.24306e-10	1.44751	0.113	0.052	1.57292e-06	0	Areg
5.37543e-10	2.47083	0.44	0.326	1.61263e-06	0	Btg2
5.38841e-10	-0.507481	0.317	0.195	1.61652e-06	0	Nr4a3
5.44721e-10	-0.122545	0.161	0.119	1.63416e-06	0	Smc2
5.50442e-10	4.37348	0.117	0.035	1.65133e-06	0	Pdgfc
5.61384e-10	-1.55872	0.27	0.214	1.68415e-06	0	Csrp1
5.6319e-10	1.1483	0.041	0.019	1.68957e-06	0	Hist1h3d
5.84142e-10	-2.74309	0.052	0.259	1.75243e-06	0	Gm15987
5.97412e-10	-4.42468	0.157	0.335	1.79224e-06	0	C1galt1c1
6.2509e-10	-5.88874	0.062	0.251	1.87527e-06	0	Trim30b
6.57428e-10	3.63379	0.138	0.048	1.97229e-06	0	Vcam1
6.7232e-10	0.602465	0.276	0.199	2.01696e-06	0	Tle1
7.56061e-10	5.02267	0.074	0.018	2.26818e-06	0	Anln
7.68213e-10	-7.9437	0.01	0.182	2.30464e-06	0	Ly6i
8.03262e-10	-3.50749	0.084	0.224	2.40978e-06	0	H2-Ob
8.29906e-10	1.88771	0.246	0.191	2.48972e-06	0	Tob1
8.5639e-10	0.780317	0.297	0.217	2.56917e-06	0	Serpinb8
9.06441e-10	-6.04747	0.079	0.226	2.71932e-06	0	Kmo
1.00724e-09	3.15231	0.428	0.313	3.02172e-06	0	Casp4
1.07773e-09	-0.548406	0.097	0.071	3.23319e-06	0	Crebl2
1.12381e-09	2.18332	0.12	0.03	3.37144e-06	0	Tmem171
1.14125e-09	-0.238292	0.227	0.173	3.42374e-06	0	Ccng2
1.20318e-09	-7.13401	0.092	0.239	3.60955e-06	0	Runx2
1.23975e-09	3.52913	0.355	0.298	3.71926e-06	0	Hgsnat
1.25449e-09	0.797313	0.039	0.02	3.76346e-06	0	Brca2
1.31618e-09	-2.83767	0.293	0.245	3.94853e-06	0	Cyth3
1.37811e-09	-1.69661	0.243	0.393	4.13434e-06	0	Snhg1
1.38028e-09	2.6817	0.415	0.305	4.14084e-06	0	Birc3
1.48945e-09	-5.52268	0.022	0.187	4.46836e-06	0	Pglyrp1
1.55444e-09	1.07088	0.037	0.011	4.66333e-06	0	Col15a1
1.56421e-09	1.40925	0.025	0.008	4.69263e-06	0	Col1a1
1.65811e-09	0.94016	0.162	0.109	4.97432e-06	0	Lrrcc1
1.74314e-09	3.28958	0.049	0.021	5.22941e-06	0	Slc9a3r2
1.75543e-09	0.698186	0.267	0.217	5.26628e-06	0	Hmox1
1.84172e-09	-0.941784	0.4	0.295	5.52516e-06	0	Cd180
1.8831e-09	0.162233	0.409	0.313	5.64929e-06	0	Tubb6
1.88603e-09	-0.259203	0.28	0.376	5.6581e-06	0	Hist1h1e
2.04907e-09	-7.05975	0.036	0.131	6.14721e-06	0	Crispld2
2.14022e-09	-1.84873	0.119	0.072	6.42067e-06	0	Tlr3
2.1771e-09	-3.27095	0.298	0.349	6.53131e-06	0	Glrx
2.27292e-09	-0.770206	0.134	0.283	6.81875e-06	0	Atp2a3
2.36824e-09	-2.18489	0.227	0.354	7.10473e-06	0	Phf11b
2.50207e-09	2.31325	0.017	0.052	7.5062e-06	0	Nuf2
2.51468e-09	-0.435275	0.031	0.017	7.54404e-06	0	Tmem14a
2.57171e-09	2.02706	0.033	0.016	7.71513e-06	0	Adgb
2.77927e-09	3.48905	0.106	0.062	8.33781e-06	0	Lyz1
2.91424e-09	1.21682	0.357	0.266	8.74271e-06	0	H1f0
2.93791e-09	-3.58209	0.265	0.395	8.81372e-06	0	Nabp1
2.99964e-09	2.43181	0.023	0.044	8.99893e-06	0	Csf3
3.21098e-09	-1.36519	0.299	0.387	9.63293e-06	0	Adgre5
3.22086e-09	-2.72932	0.193	0.328	9.66259e-06	0	Ifi211
3.29976e-09	6.06847	0.016	0.056	9.89929e-06	0	Zfp618
3.50198e-09	2.69249	0.035	0.015	1.05059e-05	0	Htra4
4.01163e-09	-0.0805901	0.149	0.298	1.20349e-05	0	Dhx58
4.06252e-09	1.29766	0.015	0.055	1.21876e-05	0	Sgo1
4.14873e-09	2.92918	0.041	0.007	1.24462e-05	0	Gm41307
4.31993e-09	0.279805	0.013	0.028	1.29598e-05	0	Plk1
4.37462e-09	2.35867	0.371	0.267	1.31239e-05	0	Gm26532
4.40306e-09	-3.40205	0.322	0.403	1.32092e-05	0	Ogfrl1
4.42661e-09	-0.780762	0.215	0.166	1.32798e-05	0	Atad2
4.60019e-09	3.2225	0.175	0.086	1.38006e-05	0	Tns1
4.72257e-09	2.51133	0.161	0.097	1.41677e-05	0	Fbxo30
4.75682e-09	3.76479	0.133	0.054	1.42705e-05	0	Chp2
4.77132e-09	0.61647	0.015	0.014	1.43139e-05	0	Aspm
4.91303e-09	-3.27325	0.321	0.403	1.47391e-05	0	Ramp1
4.9149e-09	1.78638	0.024	0.008	1.47447e-05	0	Ermap
5.07615e-09	3.03131	0.106	0.067	1.52285e-05	0	Itpkc
5.1265e-09	1.21698	0.041	0.021	1.53795e-05	0	Col27a1
5.54293e-09	5.39254	0.041	0.082	1.66288e-05	0	Alox15
5.54503e-09	-3.12913	0.291	0.395	1.66351e-05	0	Myo1g
5.62752e-09	-0.931849	0.235	0.344	1.68826e-05	0	Plscr1
5.73937e-09	3.47873	0.032	0.067	1.72181e-05	0	Cd207
6.15046e-09	1.09048	0.017	0.054	1.84514e-05	0	Pbk
6.64e-09	2.78432	0.024	0.007	1.992e-05	0	Cd5l
6.71801e-09	0.682415	0.445	0.372	2.0154e-05	0	Dusp1
7.04174e-09	-2.57981	0.243	0.354	2.11252e-05	0	Pmaip1
7.23232e-09	-1.91293	0.205	0.329	2.1697e-05	0	Lsr
7.57442e-09	-2.49975	0.265	0.393	2.27233e-05	0	Trim30a
7.64585e-09	1.007	0.269	0.166	2.29376e-05	0	Srxn1
8.01595e-09	-3.08688	0.146	0.119	2.40479e-05	0	Smpdl3b
8.11573e-09	2.52594	0.038	0.004	2.43472e-05	0	Eya4
8.49836e-09	1.73543	0.013	0.03	2.54951e-05	0	Cyp2j6
8.63622e-09	0.546947	0.305	0.223	2.59087e-05	0	Hlx
8.84214e-09	-0.282581	0.058	0.221	2.65264e-05	0	Prtn3
8.89186e-09	1.84466	0.011	0.034	2.66756e-05	0	Gm38079
9.33437e-09	2.31008	0.015	0.057	2.80031e-05	0	Aqp1
9.37628e-09	-1.69781	0.257	0.346	2.81288e-05	0	Malt1
9.45359e-09	6.43639	0.019	0.055	2.83608e-05	0	C6
9.57071e-09	1.49737	0.454	0.37	2.87121e-05	0	Mpeg1
9.97513e-09	1.16325	0.013	0.028	2.99254e-05	0	Gtse1
1.01816e-08	1.48182	0.058	0.022	3.05449e-05	0	Phlda3
1.02425e-08	2.49122	0.015	0.045	3.07274e-05	0	1500002C15Rik
1.0552e-08	2.47735	0.06	0.028	3.16561e-05	0	Cdkn1c
1.07262e-08	0.55623	0.408	0.316	3.21785e-05	0	Tsc22d2
1.08465e-08	0.138314	0.142	0.29	3.25394e-05	0	St3gal5
1.09437e-08	-0.024344	0.04	0.016	3.2831e-05	0	Ptpn21
1.11117e-08	1.47982	0.014	0.006	3.33351e-05	0	Gm12703
1.13874e-08	0.113407	0.271	0.168	3.41622e-05	0	Bcl2a1a
1.16266e-08	-2.7476	0.407	0.296	3.48797e-05	0	Ktn1
1.16871e-08	-0.666399	0.397	0.3	3.50614e-05	0	Clec2d
1.17132e-08	1.05134	0.034	0.021	3.51395e-05	0	Prc1
1.19368e-08	-0.247455	0.304	0.456	3.58104e-05	0	Wfdc17
1.21061e-08	0.200378	0.241	0.184	3.63184e-05	0	Cd40
1.21376e-08	0.85996	0.014	0.049	3.64128e-05	0	Nek2
1.29261e-08	0.237279	0.344	0.236	3.87784e-05	0	Etv3
1.29836e-08	-0.255671	0.205	0.328	3.89509e-05	0	Rab11fip1
1.30559e-08	2.6976	0.016	0.063	3.91676e-05	0	Gm19409
1.41247e-08	2.29437	0.02	0.008	4.2374e-05	0	Atp8b1
1.4742e-08	-0.791891	0.298	0.369	4.42259e-05	0	Sap30
1.49609e-08	1.13774	0.013	0.011	4.48826e-05	0	Mtfp1
1.53289e-08	2.4862	0.014	0.057	4.59868e-05	0	Ska1
1.57985e-08	0.912506	0.043	0.036	4.73955e-05	0	Ppbp
1.70157e-08	0.43431	0.034	0.021	5.1047e-05	0	Ccnb2
1.70657e-08	1.17543	0.014	0.056	5.11971e-05	0	Bcam
1.73117e-08	-2.37738	0.137	0.274	5.1935e-05	0	Ddit4
1.89582e-08	-5.46887	0.032	0.199	5.68747e-05	0	BC147527
1.92095e-08	-3.65893	0.023	0.164	5.76286e-05	0	Dmkn
1.93435e-08	1.82509	0.018	0.031	5.80305e-05	0	Jam2
2.03513e-08	-0.646188	0.234	0.358	6.1054e-05	0	Mefv
2.05304e-08	-5.05773	0.161	0.328	6.15913e-05	0	Cyp51
2.10385e-08	1.59327	0.014	0.063	6.31156e-05	0	Rd3
2.11231e-08	2.0277	0.335	0.267	6.33694e-05	0	Sh3bp5
2.17166e-08	1.35686	0.026	0.019	6.51498e-05	0	Cip2a
2.2424e-08	1.33307	0.017	0.06	6.7272e-05	0	Prg4
2.26125e-08	0.649153	0.012	0.048	6.78376e-05	0	Zfp354c
2.28525e-08	5.40773	0.015	0.062	6.85574e-05	0	Tpsb2
2.29108e-08	0.83242	0.364	0.27	6.87323e-05	0	Nrip1
2.31453e-08	-5.99258	0.046	0.173	6.9436e-05	0	Ccr9
2.32719e-08	0.433003	0.271	0.349	6.98158e-05	0	Cebpd
2.33907e-08	1.8086	0.014	0.063	7.01722e-05	0	Dpt
2.34504e-08	-2.1661	0.264	0.351	7.03511e-05	0	Lmnb1
2.43448e-08	1.59505	0.014	0.063	7.30343e-05	0	Chadl
2.57348e-08	0.616067	0.012	0.01	7.72043e-05	0	Tagln
2.58657e-08	-0.107186	0.241	0.372	7.75972e-05	0	Fn1
2.67814e-08	1.51082	0.01	0.011	8.03442e-05	0	Lrrc63
2.73003e-08	-2.64302	0.271	0.398	8.1901e-05	0	Dck
2.73894e-08	-0.202027	0.041	0.035	8.21682e-05	0	Mad2l1
2.88745e-08	-1.31838	0.275	0.372	8.66236e-05	0	Tuba1a
2.93796e-08	-1.49394	0.032	0.021	8.81389e-05	0	Arpin
3.0197e-08	-0.124274	0.169	0.14	9.05909e-05	0	Bag3
3.02188e-08	-0.706351	0.322	0.415	9.06563e-05	0	Klf3
3.04706e-08	0.580457	0.051	0.036	9.14119e-05	0	Mmp9
3.12835e-08	-0.324809	0.417	0.327	9.38505e-05	0	Map3k8
3.13739e-08	0.087823	0.023	0.069	9.41216e-05	0	Gm26590
3.15667e-08	-1.60697	0.461	0.382	9.47001e-05	0	Cybb
3.17721e-08	5.77265	0.017	0.06	9.53164e-05	0	Rab11fip4os1
3.18409e-08	0.633467	0.039	0.086	9.55228e-05	0	Fndc1
3.3451e-08	0.00725419	0.166	0.128	0.000100353	0	Mcm6
3.55079e-08	-3.22833	0.162	0.255	0.000106524	0	Ets1
3.56868e-08	1.20129	0.172	0.096	0.000107061	0	Rasgrp3
3.68452e-08	0.397718	0.012	0.063	0.000110536	0	AW046200
3.70175e-08	1.05138	0.014	0.05	0.000111052	0	Mxd3
3.79312e-08	0.760727	0.039	0.02	0.000113793	0	Cenpe
3.88806e-08	1.2334	0.013	0.008	0.000116642	0	Lrrc51
3.99531e-08	-0.28006	0.028	0.023	0.000119859	0	Jchain
4.0082e-08	1.26504	0.013	0.056	0.000120246	0	Cxcl12
4.02544e-08	1.51268	0.018	0.017	0.000120763	0	Ncapg
4.04421e-08	0.710566	0.009	0.05	0.000121326	0	S100a16
4.12455e-08	-3.10359	0.106	0.295	0.000123736	0	Ceacam1
4.13932e-08	4.54186	0.101	0.061	0.00012418	0	Ccdc163
4.24872e-08	2.22299	0.023	0.069	0.000127462	0	Lcat
4.41258e-08	2.6129	0.027	0.008	0.000132378	0	Dcn
4.45053e-08	2.00112	0.014	0.052	0.000133516	0	Fam171a1
4.4984e-08	0.795117	0.17	0.101	0.000134952	0	Ccl24		8
4.55651e-08	0.333433	0.026	0.019	0.000136695	0	Trip13
4.5891e-08	4.9302	0.044	0.085	0.000137673	0	4930440I19Rik
4.61699e-08	1.91336	0.035	0.089	0.00013851	0	Gm17134
4.66327e-08	5.7736	0.018	0.056	0.000139898	0	Dnm1
4.67491e-08	0.633562	0.043	0.094	0.000140247	0	Gm26801
4.71336e-08	-1.3625	0.15	0.094	0.000141401	0	Pparg
4.72513e-08	-0.0603041	0.007	0.038	0.000141754	0	Spata5l1
4.82884e-08	1.33718	0.019	0.067	0.000144865	0	Celsr2
4.84778e-08	1.91227	0.043	0.085	0.000145433	0	Prrx1
4.98059e-08	2.0455	0.212	0.145	0.000149418	0	Arsb
5.03576e-08	5.79629	0.036	0.034	0.000151073	0	Gm16104
5.07168e-08	-3.00059	0.166	0.284	0.00015215	0	Ciita
5.12784e-08	1.41084	0.032	0.01	0.000153835	0	C430049B03Rik
5.13877e-08	0.599261	0.013	0.013	0.000154163	0	2810408I11Rik
5.48931e-08	3.2006	0.013	0.049	0.000164679	0	Unc5b
5.4971e-08	2.76597	0.015	0.003	0.000164913	0	Mmp2
5.71145e-08	-2.07422	0.289	0.412	0.000171343	0	Nop58
5.77037e-08	1.02792	0.023	0.07	0.000173111	0	Zfp972
5.78468e-08	-1.90363	0.308	0.392	0.000173541	0	BC028528
5.90459e-08	-0.233089	0.008	0.012	0.000177138	0	Vegfc
5.95912e-08	-1.22697	0.195	0.354	0.000178774	0	Tubb4b
5.96755e-08	1.58702	0.051	0.111	0.000179027	0	Retnla
5.9908e-08	0.207577	0.012	0.05	0.000179724	0	Hist1h3b
6.117e-08	0.481828	0.013	0.063	0.00018351	0	Dclk1
6.40875e-08	-0.259483	0.012	0.022	0.000192262	0	Kif20a
6.6387e-08	0.318485	0.012	0.058	0.000199161	0	Mlf1
6.65978e-08	-0.45817	0.037	0.091	0.000199794	0	Gm47525
6.76856e-08	-0.514111	0.009	0.012	0.000203057	0	Kif24
6.79961e-08	-3.12566	0.33	0.262	0.000203988	0	Pak1
6.97165e-08	0.013846	0.059	0.05	0.00020915	0	Tyms
6.99622e-08	1.37849	0.377	0.259	0.000209887	0	Irf1
7.04561e-08	-3.04928	0.294	0.382	0.000211368	0	Sdf2l1
7.07789e-08	-3.58439	0.038	0.052	0.000212337	0	Slc12a2
7.33105e-08	-2.81881	0.154	0.316	0.000219931	0	Irgm1
7.60363e-08	0.00474028	0.015	0.014	0.000228109	0	M1ap
7.67599e-08	0.124351	0.196	0.329	0.00023028	0	Stat2
7.70025e-08	-1.63573	0.009	0.064	0.000231008	0	Angpt1
7.83368e-08	1.22972	0.027	0.074	0.00023501	0	Ptgis
8.06199e-08	0.631525	0.045	0.087	0.00024186	0	Csf2
8.21584e-08	-6.89639	0.044	0.17	0.000246475	0	Spib
8.36376e-08	1.84119	0.021	0.012	0.000250913	0	Hap1
8.43721e-08	2.20637	0.028	0.074	0.000253116	0	Tcf21
8.48454e-08	-3.99653	0.376	0.269	0.000254536	0	Dusp16
8.61603e-08	2.22084	0.029	0.074	0.000258481	0	Ramp2
8.70074e-08	-0.6938	0.39	0.284	0.000261022	0	Gm6377
8.78932e-08	5.31384	0.029	0.069	0.00026368	0	Gm33115
8.87567e-08	0.086729	0.026	0.073	0.00026627	0	Pcdhga10
8.91604e-08	-0.365447	0.01	0.052	0.000267481	0	9930014A18Rik
8.93785e-08	-0.252376	0.265	0.382	0.000268136	0	Pygl
9.10151e-08	0.087191	0.025	0.069	0.000273045	0	Plscr2
9.31665e-08	1.33914	0.021	0.066	0.0002795	0	Fxyd6
9.37202e-08	-5.06971	0.05	0.198	0.000281161	0	E2f2
9.6806e-08	1.2579	0.016	0.012	0.000290418	0	Irak1bp1
9.68734e-08	0.913469	0.032	0.022	0.00029062	0	Cenpf
9.76521e-08	0.344181	0.011	0.053	0.000292956	0	Pik3r3
9.79585e-08	0.101064	0.008	0.018	0.000293875	0	Zfp940
1.00688e-07	2.39974	0.017	0.008	0.000302063	0	2900052L18Rik
1.03599e-07	-2.9668	0.045	0.175	0.000310796	0	Trp53i11
1.04939e-07	1.6324	0.115	0.05	0.000314816	0	Xlr
1.06258e-07	-3.1169	0.312	0.381	0.000318775	0	H2-DMa
1.06517e-07	-5.24997	0.205	0.325	0.000319551	0	Khk
1.07856e-07	-0.853884	0.024	0.073	0.000323568	0	Alox12
1.08456e-07	1.17396	0.015	0.052	0.000325369	0	Gm8251
1.08909e-07	-1.64549	0.008	0.064	0.000326726	0	Gm36287
1.09401e-07	-1.74502	0.039	0.094	0.000328202	0	Gm13203
1.10315e-07	-1.43562	0.326	0.31	0.000330945	0	Ctsl
1.12321e-07	-0.124922	0.021	0.016	0.000336963	0	Spry1
1.14323e-07	-0.289466	0.01	0.022	0.000342969	0	Kifc1
1.15877e-07	1.91321	0.045	0.084	0.000347631	0	Tpbg
1.16682e-07	0.557166	0.111	0.068	0.000350046	0	Slc15a2
1.19583e-07	2.74994	0.036	0.013	0.00035875	0	Tnnt2
1.21039e-07	0.424107	0.05	0.04	0.000363117	0	Cdca8
1.21039e-07	0.261364	0.029	0.021	0.000363117	0	Tpm2
1.24431e-07	1.55563	0.024	0.019	0.000373294	0	Gprc5b
1.2551e-07	1.02975	0.028	0.075	0.00037653	0	Stk36
1.26031e-07	1.26471	0.013	0.055	0.000378093	0	Uggt2
1.29737e-07	3.09019	0.016	0.044	0.000389212	0	Zfp493
1.33871e-07	-7.13869	0.058	0.176	0.000401614	0	Fcrla
1.34195e-07	2.03685	0.015	0.008	0.000402584	0	Gm10522
1.35495e-07	-2.52663	0.01	0.067	0.000406485	0	Sept4
1.38275e-07	-5.32093	0.011	0.069	0.000414826	0	Tgm3
1.40385e-07	1.1729	0.023	0.063	0.000421154	0	Il12b
1.40626e-07	-1.06493	0.009	0.019	0.000421879	0	Mastl
1.43854e-07	2.59825	0.331	0.276	0.000431563	0	Ing2
1.4827e-07	0.862103	0.044	0.026	0.000444809	0	Kif20b
1.49138e-07	-0.213848	0.218	0.138	0.000447413	0	Clec4b1
1.50629e-07	0.550858	0.013	0.055	0.000451888	0	Gm16253
1.52293e-07	-5.31891	0.014	0.069	0.000456878	0	Ccdc192
1.54079e-07	0.485417	0.008	0.044	0.000462237	0	Nphp4
1.55352e-07	-0.000874552	0.023	0.021	0.000466057	0	Clec2g
1.55993e-07	1.33774	0.02	0.065	0.000467978	0	Gm30411
1.57929e-07	-4.84142	0.035	0.092	0.000473788	0	Utf1
1.58092e-07	-4.59516	0.107	0.223	0.000474275	0	Sirpb1a
1.61762e-07	-6.91787	0.014	0.164	0.000485285	0	Btla
1.62372e-07	-0.467203	0.087	0.079	0.000487116	0	Mcm2
1.6265e-07	3.24856	0.066	0.046	0.00048795	0	Slc5a3
1.62817e-07	-4.73332	0.131	0.282	0.000488452	0	Bzw2
1.68657e-07	1.3081	0.013	0.052	0.000505971	0	Arntl2
1.71564e-07	-0.232192	0.008	0.034	0.000514692	0	Mettl27
1.71858e-07	-1.74581	0.041	0.089	0.000515573	0	1700065D16Rik
1.74341e-07	2.66689	0.02	0.017	0.000523023	0	4930447K03Rik
1.75536e-07	0.398892	0.014	0.063	0.000526608	0	Phkg1
1.77343e-07	-5.07267	0.039	0.165	0.000532029	0	Iglc2
1.77464e-07	-0.513748	0.01	0.049	0.000532393	0	Melk
1.78619e-07	0.0870098	0.026	0.069	0.000535856	0	Gucy1b1
1.78802e-07	-2.30646	0.014	0.07	0.000536405	0	Gm16299
1.79168e-07	1.56303	0.02	0.012	0.000537504	0	Fhad1
1.79229e-07	1.03421	0.414	0.321	0.000537688	0	Uhrf2
1.79965e-07	1.19051	0.106	0.081	0.000539894	0	Flnb
1.80149e-07	2.887	0.019	0.058	0.000540447	0	Cdc25c
1.80641e-07	3.47789	0.017	0.045	0.000541924	0	D330050G23Rik
1.81259e-07	-1.08422	0.01	0.064	0.000543776	0	Itga2b
1.87992e-07	3.19826	0.014	0.05	0.000563976	0	Napb
1.88955e-07	2.6956	0.018	0.058	0.000566865	0	Gm37768
1.92396e-07	-0.286605	0.325	0.395	0.000577189	0	Hmgb2
1.95831e-07	0.605179	0.065	0.045	0.000587494	0	Enc1
1.96699e-07	-5.09752	0.018	0.072	0.000590098	0	A430078I02Rik
1.99665e-07	-0.871635	0.009	0.059	0.000598995	0	BC037032
2.0178e-07	-1.04635	0.071	0.069	0.00060534	0	Fzd7
2.13698e-07	1.25229	0.361	0.291	0.000641093	0	Noct
2.15444e-07	-0.557376	0.008	0.023	0.000646333	0	Loxl2
2.17647e-07	1.48874	0.152	0.089	0.000652941	0	Ednrb
2.21817e-07	-4.84331	0.038	0.094	0.000665452	0	Gm47730
2.26448e-07	0.785578	0.01	0.014	0.000679343	0	4930403P22Rik
2.29146e-07	-0.615268	0.007	0.042	0.000687439	0	Xk
2.30937e-07	-1.1589	0.02	0.072	0.00069281	0	Cpa3
2.34241e-07	0.677739	0.012	0.045	0.000702723	0	Fgf13
2.35034e-07	1.13918	0.153	0.115	0.000705103	0	Bbc3
2.44761e-07	1.05099	0.017	0.058	0.000734282	0	Ska3
2.45257e-07	-0.00416719	0.029	0.036	0.000735771	0	Birc5
2.50021e-07	0.320422	0.03	0.03	0.000750064	0	Tk1
2.50866e-07	-5.09932	0.022	0.074	0.000752599	0	Il17a
2.51629e-07	0.453427	0.347	0.293	0.000754888	0	Gstm1
2.51629e-07	-7.46872	0.014	0.168	0.000754888	0	Spint2
2.52479e-07	-0.476602	0.014	0.066	0.000757438	0	Ehf
2.57119e-07	-1.44087	0.008	0.058	0.000771357	0	Fam228b
2.65571e-07	-3.19474	0.087	0.184	0.000796714	0	Ifi205
2.66467e-07	-0.617154	0.011	0.063	0.000799402	0	Zfp11
2.69807e-07	3.06417	0.032	0.012	0.00080942	0	C2
2.71629e-07	-3.9818	0.117	0.239	0.000814886	0	Rabgap1l
2.7282e-07	-0.378172	0.01	0.064	0.000818459	0	Ddx43
2.74292e-07	-0.254881	0.011	0.048	0.000822876	0	Zfp418
2.75123e-07	-1.63536	0.008	0.06	0.00082537	0	Slc25a47
2.78006e-07	-0.459665	0.044	0.085	0.000834019	0	Gm45570
2.86158e-07	3.17652	0.142	0.082	0.000858474	0	Pde2a
2.86158e-07	-1.74514	0.043	0.085	0.000858474	0	Zfp239
2.9071e-07	-4.17995	0.064	0.185	0.00087213	0	Slamf6
2.96125e-07	1.56688	0.014	0.013	0.000888376	0	Zfp563
2.98319e-07	-0.108191	0.041	0.03	0.000894957	0	Fndc7
2.99622e-07	-5.09723	0.023	0.073	0.000898867	0	Trav6-7-dv9
3.04279e-07	-1.16614	0.267	0.369	0.000912837	0	Thbs1
3.11917e-07	0.0893341	0.008	0.052	0.000935751	0	1700047M11Rik
3.16758e-07	1.32827	0.026	0.015	0.000950273	0	Ccnf
3.21456e-07	0.0948868	0.011	0.063	0.000964368	0	Gm26737
3.31609e-07	1.83395	0.019	0.05	0.000994826	0	Peg10
3.33386e-07	1.03035	0.031	0.08	0.00100016	0	Ajuba
3.36969e-07	-1.14203	0.006	0.028	0.00101091	0	Rhbdl2
3.37645e-07	0.0846129	0.014	0.063	0.00101294	0	Dusp14
3.49105e-07	-7.19892	0.147	0.252	0.00104731	0	Cyb561a3
3.51559e-07	-1.35523	0.034	0.026	0.00105468	0	Chaf1a
3.72417e-07	-0.563765	0.039	0.036	0.00111725	0	Vwf
3.73534e-07	-0.129945	0.024	0.015	0.0011206	0	Psrc1
3.79547e-07	1.81123	0.093	0.035	0.00113864	0	Cnrip1
3.90425e-07	-1.82356	0.007	0.061	0.00117128	0	Iqcn
3.98681e-07	-2.00574	0.006	0.052	0.00119604	0	Cldn10
4.28003e-07	-1.44349	0.005	0.053	0.00128401	0	Otos
4.32706e-07	1.8769	0.021	0.033	0.00129812	0	Ckap2
4.33853e-07	-5.09929	0.023	0.073	0.00130156	0	D730003K21Rik
4.35004e-07	-2.9993	0.031	0.168	0.00130501	0	Dgat2
4.53367e-07	-4.38344	0.05	0.221	0.0013601	0	Net1
4.56977e-07	2.71972	0.422	0.333	0.00137093	0	Runx1
4.58793e-07	-5.48229	0.084	0.193	0.00137638	0	Prkca
4.63975e-07	-1.18549	0.024	0.021	0.00139192	0	4833417C18Rik
4.66895e-07	-1.92654	0.418	0.306	0.00140068	0	Rap2b
4.83834e-07	-4.9102	0.011	0.178	0.0014515	0	Ear2
4.84953e-07	2.13013	0.079	0.029	0.00145486	0	Colec12
4.89773e-07	-0.159679	0.008	0.01	0.00146932	0	Gm49077
4.95129e-07	0.589414	0.023	0.016	0.00148539	0	Cdkn3
5.07344e-07	0.654061	0.021	0.021	0.00152203	0	Ccdc18
5.08682e-07	1.26304	0.236	0.146	0.00152605	0	Adam19
5.14745e-07	-4.27098	0.343	0.398	0.00154424	0	Dap
5.15932e-07	1.09832	0.154	0.11	0.0015478	0	Incenp
5.27601e-07	1.04777	0.014	0.008	0.0015828	0	Arhgap29
5.33179e-07	0.638786	0.405	0.286	0.00159954	0	Sgms1
5.34583e-07	0.380591	0.009	0.023	0.00160375	0	BC065397
5.42188e-07	-2.31391	0.022	0.073	0.00162657	0	Wfikkn2
5.50982e-07	-0.271646	0.019	0.068	0.00165295	0	BC051142
5.68238e-07	1.01202	0.008	0.026	0.00170471	0	Gm47794
5.76116e-07	0.277802	0.016	0.021	0.00172835	0	Brca1
5.80284e-07	-2.01342	0.007	0.062	0.00174085	0	Gprin3
5.94908e-07	-1.43214	0.333	0.406	0.00178472	0	Hspa5
5.95492e-07	4.02948	0.106	0.045	0.00178648	0	Mmp13
5.95687e-07	-1.16348	0.018	0.066	0.00178706	0	Tmem255a
6.06109e-07	-0.662563	0.301	0.206	0.00181833	0	Ccnd1
6.24821e-07	4.9331	0.05	0.099	0.00187446	0	Adra1a
6.42829e-07	-0.610927	0.07	0.07	0.00192849	0	Gm1673
6.55967e-07	-5.44239	0.014	0.072	0.0019679	0	Vmn2r26
6.58539e-07	-0.520675	0.088	0.08	0.00197562	0	Mcm5
6.59614e-07	1.91553	0.043	0.096	0.00197884	0	Zfp964
6.87934e-07	3.34799	0.016	0.056	0.0020638	0	Gm35363
6.9627e-07	1.23491	0.042	0.024	0.00208881	0	Cdc42bpg
7.01502e-07	2.56397	0.016	0.057	0.0021045	0	Ahrr
7.04934e-07	-0.202664	0.034	0.016	0.0021148	0	Atp6v0d2
7.11152e-07	-0.0728108	0.006	0.042	0.00213346	0	Trib3
7.15792e-07	-5.52776	0.018	0.074	0.00214738	0	9130015A21Rik
7.22103e-07	-0.302444	0.006	0.022	0.00216631	0	Ctsk
7.30363e-07	2.35063	0.081	0.039	0.00219109	0	Gm21860
7.38235e-07	-2.31061	0.02	0.073	0.00221471	0	Trbv2
7.7305e-07	1.42918	0.018	0.033	0.00231915	0	Angptl4
7.77574e-07	1.74922	0.015	0.047	0.00233272	0	Olfr655
7.79846e-07	2.47464	0.057	0.01	0.00233954	0	Ahnak2
7.87465e-07	1.58754	0.019	0.066	0.00236239	0	Adamts13
8.0448e-07	-5.83102	0.006	0.063	0.00241344	0	Rag2
8.05783e-07	0.857004	0.015	0.011	0.00241735	0	Bub1
8.07088e-07	2.5919	0.022	0.012	0.00242126	0	Gm43936
8.08919e-07	1.20967	0.032	0.019	0.00242676	0	Col1a2
8.17076e-07	2.05671	0.24	0.195	0.00245123	0	Chka
8.2052e-07	0.706519	0.012	0.018	0.00246156	0	Cdkl2
8.22114e-07	-6.07002	0.03	0.162	0.00246634	0	Hmgn3
8.23178e-07	-0.877563	0.28	0.212	0.00246954	0	Fnip2
8.23445e-07	-0.836109	0.259	0.361	0.00247033	0	Xaf1
8.3768e-07	0.0925554	0.016	0.068	0.00251304	0	Nyap1
8.61006e-07	3.1651	0.06	0.02	0.00258302	0	Tpbgl
8.61006e-07	-1.10405	0.222	0.341	0.00258302	0	Apoc2
8.6184e-07	0.375117	0.343	0.307	0.00258552	0	Msr1
8.64349e-07	-1.91711	0.053	0.038	0.00259305	0	Arhgef40
8.90684e-07	-0.0715691	0.008	0.011	0.00267205	0	A730061H03Rik
9.13072e-07	-1.30911	0.005	0.023	0.00273922	0	5430425K12Rik
9.15429e-07	-0.794231	0.037	0.025	0.00274629	0	Cryab
9.45084e-07	-0.855173	0.032	0.074	0.00283525	0	Ccr8
9.66297e-07	-1.14294	0.006	0.035	0.00289889	0	Fam83d
9.70345e-07	-0.183968	0.095	0.064	0.00291103	0	Pola1
9.70969e-07	-2.68599	0.127	0.277	0.00291291	0	Idi1
9.75976e-07	-0.113642	0.095	0.087	0.00292793	0	Slfn9
9.85748e-07	-1.22519	0.142	0.117	0.00295725	0	Rrm1
9.92103e-07	-0.457116	0.034	0.036	0.00297631	0	Ankrd9
9.99139e-07	-2.38993	0.335	0.453	0.00299742	0	Ifngr1
1.01011e-06	-4.20985	0.035	0.199	0.00303032	0	Serpinb1a
1.02875e-06	-6.36353	0.023	0.18	0.00308626	0	Siglecg
1.03272e-06	0.581043	0.023	0.03	0.00309817	0	Nusap1
1.04137e-06	-5.10493	0.031	0.076	0.00312411	0	Spock2
1.06466e-06	2.09883	0.365	0.283	0.00319398	0	Sowahc
1.07391e-06	0.59367	0.177	0.148	0.00322172	0	Gm17056
1.09404e-06	2.69725	0.019	0.066	0.00328211	0	Gm17455
1.13939e-06	-1.04765	0.01	0.064	0.00341817	0	Tcrg-C1
1.1456e-06	1.19459	0.028	0.012	0.00343679	0	Ighg3
1.14706e-06	0.479271	0.023	0.068	0.00344119	0	Gm44659
1.1715e-06	0.933537	0.352	0.285	0.0035145	0	Mtus1
1.19034e-06	-2.30894	0.018	0.07	0.00357103	0	E430002N23Rik
1.22813e-06	-1.64519	0.018	0.024	0.00368438	0	Tube1
1.22813e-06	-2.52499	0.012	0.064	0.00368438	0	Mfsd6l
1.2293e-06	0.00549234	0.008	0.017	0.00368791	0	Capn3
1.24309e-06	1.04809	0.017	0.056	0.00372926	0	Ccr3
1.25862e-06	-5.5954	0.021	0.151	0.00377587	0	Ppp1r16b
1.30428e-06	0.0859112	0.04	0.074	0.00391285	0	Lhx2
1.31888e-06	1.91044	0.012	0.037	0.00395663	0	Ntn4
1.33744e-06	0.120469	0.063	0.043	0.00401233	0	Spry2
1.34639e-06	-0.0886069	0.41	0.303	0.00403918	0	Gpr132
1.40889e-06	-0.411194	0.007	0.045	0.00422667	0	Ccne1
1.44232e-06	0.052631	0.014	0.019	0.00432695	0	Brip1
1.46255e-06	3.039	0.088	0.045	0.00438766	0	Ppp1r9a
1.46394e-06	-1.03147	0.253	0.365	0.00439183	0	Vps37b
1.46719e-06	-0.559109	0.017	0.025	0.00440157	0	3830403N18Rik
1.4751e-06	0.255662	0.014	0.013	0.00442531	0	Ccnb1
1.49389e-06	0.246087	0.384	0.306	0.00448167	0	Tnfsf13
1.49484e-06	-0.267393	0.009	0.032	0.00448451	0	Shmt1
1.56197e-06	0.15331	0.023	0.024	0.0046859	0	Gm16174
1.56592e-06	-1.15691	0.019	0.07	0.00469775	0	1700018L02Rik
1.57434e-06	2.69568	0.025	0.06	0.00472303	0	Edn1
1.59133e-06	-1.42508	0.015	0.069	0.00477398	0	Prss27
1.63199e-06	0.443189	0.143	0.106	0.00489596	0	Gm20186
1.63199e-06	0.110236	0.308	0.241	0.00489596	0	Nr4a2
1.70234e-06	-0.154554	0.009	0.036	0.00510702	0	Gm16552
1.70395e-06	-4.72716	0.066	0.193	0.00511184	0	Cd79a
1.73532e-06	-4.21188	0.06	0.228	0.00520597	0	Ms4a4b
1.73969e-06	1.90908	0.017	0.052	0.00521908	0	Stil
1.74847e-06	0.27381	0.014	0.064	0.0052454	0	Tjp1
1.75067e-06	1.59397	0.076	0.06	0.005252	0	Fbxo32
1.76725e-06	1.70813	0.1	0.065	0.00530176	0	Il6
1.83109e-06	5.41107	0.036	0.061	0.00549327	0	Actr3b
1.84377e-06	-1.61282	0.371	0.297	0.00553132	0	Fcgr4
1.90369e-06	0.581586	0.013	0.041	0.00571108	0	9130230L23Rik
1.91206e-06	-2.25528	0.112	0.259	0.00573618	0	Itgax
1.91686e-06	-0.857526	0.047	0.051	0.00575058	0	Hells
1.96179e-06	-1.79831	0.008	0.061	0.00588537	0	Gm43698
1.96548e-06	-0.188776	0.293	0.367	0.00589643	0	Plec
1.97287e-06	2.72518	0.091	0.045	0.00591862	0	Spaca6
1.97411e-06	-2.19298	0.022	0.033	0.00592232	0	Gzma
2.00334e-06	-1.46067	0.014	0.025	0.00601003	0	Gm4890
2.0046e-06	-3.5389	0.003	0.055	0.00601379	0	Dnah12
2.02222e-06	1.34632	0.019	0.068	0.00606667	0	Fam167a
2.03109e-06	2.85751	0.082	0.032	0.00609327	0	Kitl
2.03363e-06	-0.804296	0.005	0.01	0.0061009	0	4930426I24Rik
2.03681e-06	1.05827	0.014	0.062	0.00611044	0	Angptl3
2.04446e-06	-2.5295	0.005	0.014	0.00613339	0	Zfp296
2.07989e-06	-4.12925	0.03	0.151	0.00623967	0	Cd2
2.09946e-06	-1.14196	0.422	0.288	0.00629838	0	Hmgn1
2.11789e-06	-0.974192	0.012	0.019	0.00635366	0	Med18
2.15655e-06	-2.53001	0.013	0.07	0.00646965	0	4930426D05Rik
2.2e-06	0.503569	0.008	0.044	0.0066	0	Cmya5
2.23036e-06	-0.139195	0.434	0.511	0.00669107	0	mt-Co2
2.26605e-06	-1.04456	0.123	0.107	0.00679814	0	Palld
2.26816e-06	5.3941	0.03	0.015	0.00680449	0	Peak1os
2.27382e-06	-2.87815	0.295	0.355	0.00682145	0	Havcr2
2.3311e-06	-1.42359	0.016	0.061	0.00699329	0	Ociad2
2.35586e-06	-2.50502	0.006	0.056	0.00706758	0	Xcl1
2.37349e-06	-0.529462	0.014	0.025	0.00712047	0	Bard1
2.40539e-06	-1.42137	0.017	0.063	0.00721618	0	Serpina3f
2.45669e-06	3.82791	0.019	0.015	0.00737007	0	Nbea
2.48813e-06	2.45229	0.093	0.033	0.00746438	0	Lif
2.51761e-06	1.03133	0.043	0.073	0.00755282	0	Gm13054
2.52307e-06	-2.11395	0.271	0.371	0.00756922	0	Smad7
2.55295e-06	0.375442	0.034	0.016	0.00765885	0	Rbp1
2.60968e-06	-2.72677	0.287	0.382	0.00782905	0	Mndal
2.62263e-06	-0.595175	0.055	0.049	0.0078679	0	Hcar2
2.65282e-06	-0.44406	0.013	0.018	0.00795846	0	Gm42702
2.66763e-06	-1.75237	0.003	0.046	0.00800288	0	Retn
2.69165e-06	-0.150765	0.069	0.048	0.00807494	0	Nol4l
2.71923e-06	1.18695	0.188	0.107	0.00815769	0	Arg1
2.74794e-06	-2.58287	0.303	0.407	0.00824381	0	Ddt
2.82098e-06	2.62257	0.092	0.05	0.00846294	0	Gpt2
2.92818e-06	0.969809	0.023	0.02	0.00878453	0	Ift81
2.98094e-06	2.48353	0.192	0.163	0.00894281	0	Hist1h4i
3.02436e-06	1.39927	0.131	0.092	0.00907307	0	Plk4
3.04864e-06	1.55137	0.405	0.312	0.00914591	0	Txnrd1
3.05239e-06	-0.173054	0.027	0.03	0.00915717	0	Ube2t
3.05991e-06	-0.968454	0.315	0.245	0.00917972	0	Ptprs
3.10157e-06	-0.789422	0.013	0.055	0.00930471	0	Egfl7
3.1092e-06	-0.360386	0.006	0.025	0.00932761	0	Zfp341
3.11877e-06	-0.354791	0.017	0.028	0.00935631	0	Cdc45
3.13414e-06	-4.83842	0.041	0.099	0.00940241	0	B930095G15Rik
3.14088e-06	-0.0168465	0.021	0.028	0.00942265	0	Pkmyt1
3.25272e-06	-4.58198	0.047	0.181	0.00975815	0	Pecam1
3.29185e-06	0.256764	0.041	0.042	0.00987554	0	Chaf1b
3.39737e-06	-2.10529	0.01	0.058	0.0101921	0	Mdk
3.45609e-06	5.24321	0.073	0.03	0.0103683	0	Tmod1
3.50291e-06	0.652953	0.014	0.063	0.0105087	0	Dnase1l2
3.52871e-06	-0.386078	0.013	0.044	0.0105861	0	Airn
3.54168e-06	0.328394	0.014	0.033	0.010625	0	Esco2
3.60059e-06	-2.93878	0.005	0.019	0.0108018	0	Fxyd1
3.79688e-06	3.07633	0.069	0.029	0.0113906	0	Abcb4
4.02905e-06	-1.94379	0.008	0.055	0.0120871	0	Klc3
4.12818e-06	-7.70316	0.065	0.171	0.0123845	0	Mzb1
4.14451e-06	0.3438	0.015	0.056	0.0124335	0	Gm26901
4.35457e-06	0.0846768	0.014	0.062	0.0130637	0	Teddm2
4.41567e-06	1.24642	0.012	0.013	0.013247	0	1700086O06Rik
4.44249e-06	-0.604736	0.025	0.032	0.0133275	0	Chst1
4.48573e-06	-0.253122	0.018	0.025	0.0134572	0	Kif15
4.48709e-06	1.31672	0.03	0.022	0.0134613	0	Tmem267
4.62766e-06	4.92793	0.051	0.103	0.013883	0	Myl7
4.63046e-06	-2.53027	0.014	0.07	0.0138914	0	5830468F06Rik
4.66275e-06	-2.37386	0.005	0.056	0.0139883	0	Gm11827
4.72799e-06	-4.59803	0.031	0.14	0.014184	0	Nfe2
4.94536e-06	0.0417921	0.006	0.03	0.0148361	0	Mterf1b
5.02798e-06	-4.77173	0.043	0.17	0.015084	0	Pik3ip1
5.05075e-06	-2.88462	0.007	0.058	0.0151522	0	Ggt1
5.1397e-06	-3.51422	0.094	0.217	0.0154191	0	Strbp
5.14899e-06	-0.157405	0.011	0.06	0.015447	0	Lrrd1
5.25537e-06	-7.56873	0.006	0.141	0.0157661	0	Ddr1
5.28547e-06	1.76921	0.397	0.286	0.0158564	0	Aopep
5.30456e-06	0.498983	0.28	0.341	0.0159137	0	Mif
5.41402e-06	1.91086	0.016	0.036	0.0162421	0	Snhg18
5.53559e-06	1.72138	0.018	0.02	0.0166068	0	Tle6
5.54889e-06	-5.77566	0.008	0.064	0.0166467	0	Ar
5.56055e-06	-1.23219	0.007	0.039	0.0166816	0	Gm32401
5.68016e-06	-1.09208	0.012	0.038	0.0170405	0	Nrgn
5.70062e-06	-0.453193	0.05	0.109	0.0171018	0	Lca5l
5.93568e-06	-0.801666	0.357	0.279	0.017807	0	Mpp7
5.96949e-06	-2.04078	0.28	0.367	0.0179085	0	Oas1a
6.0775e-06	-0.878505	0.01	0.061	0.0182325	0	Neu3
6.1322e-06	-5.09885	0.036	0.075	0.0183966	0	6030443J06Rik
6.20032e-06	2.92091	0.085	0.04	0.018601	0	Slc40a1
6.47624e-06	0.855587	0.043	0.032	0.0194287	0	Diaph3
6.51106e-06	5.08566	0.052	0.103	0.0195332	0	Cspg4
6.64224e-06	-2.88117	0.135	0.261	0.0199267	0	Cdc42ep3
6.64422e-06	-0.186063	0.023	0.03	0.0199327	0	Clspn
6.90608e-06	-3.72209	0.399	0.315	0.0207182	0	Ncoa7
7.07e-06	-2.14173	0.005	0.055	0.02121	0	1500009L16Rik
7.0742e-06	1.28482	0.016	0.012	0.0212226	0	Ankrd23
7.13746e-06	1.35833	0.014	0.023	0.0214124	0	Gm16310
7.20339e-06	-0.756024	0.009	0.024	0.0216102	0	Car2
7.21622e-06	-7.99098	0.065	0.175	0.0216487	0	Upb1
7.25053e-06	2.11941	0.06	0.066	0.0217516	0	Padi4
7.49958e-06	-0.918116	0.021	0.023	0.0224987	0	Cenps
7.59788e-06	-1.45265	0.013	0.069	0.0227936	0	Foxp3
7.70196e-06	-3.50308	0.005	0.015	0.0231059	0	Clec11a
7.73619e-06	-0.541	0.008	0.03	0.0232086	0	Fah
7.83513e-06	-5.74974	0.006	0.066	0.0235054	0	Dkk3
7.90021e-06	-2.88231	0.005	0.023	0.0237006	0	Tgfbr3
7.9306e-06	-0.690219	0.089	0.056	0.0237918	0	Tmem9
8.03429e-06	-5.62637	0.012	0.064	0.0241029	0	Cd40lg
8.05328e-06	-0.321029	0.011	0.047	0.0241598	0	Adam4
8.35319e-06	0.79295	0.116	0.082	0.0250596	0	Egr3
8.37043e-06	-6.32511	0	0.041	0.0251113	0	Gm13561
8.53471e-06	0.311293	0.201	0.133	0.0256041	0	Rai14
8.62053e-06	-1.51732	0.011	0.025	0.0258616	0	Crybb1
8.69694e-06	-1.20895	0.007	0.035	0.0260908	0	Pdcd1
8.75854e-06	1.52769	0.07	0.044	0.0262756	0	Ckap2l
8.94058e-06	-4.34287	0.139	0.239	0.0268217	0	Tmem39a
9.20692e-06	-2.46248	0.209	0.312	0.0276208	0	Rtp4
9.22585e-06	1.24478	0.022	0.021	0.0276776	0	Gm41611
9.53655e-06	0.0866546	0.034	0.085	0.0286096	0	Tex15
9.54493e-06	0.54499	0.028	0.023	0.0286348	0	Map7d3
9.57854e-06	1.27961	0.023	0.019	0.0287356	0	Spdl1
9.59819e-06	-1.4031	0.028	0.045	0.0287946	0	Sbsn
9.64044e-06	0.768797	0.027	0.025	0.0289213	0	C1qtnf6
9.75396e-06	-0.0259351	0.012	0.03	0.0292619	0	Cntd1
9.92375e-06	-0.392084	0.274	0.371	0.0297712	0	Rnf213
1.00551e-05	2.20121	0.198	0.12	0.0301654	0	Olr1
1.0212e-05	3.03172	0.119	0.07	0.0306361	0	Rcn3
1.03199e-05	1.92508	0.065	0.084	0.0309597	0	Itgbl1
1.06377e-05	0.644818	0.048	0.102	0.0319132	0	Zfp811
1.06906e-05	0.586435	0.019	0.028	0.0320717	0	Ect2
1.07562e-05	-5.88512	0.021	0.158	0.0322686	0	Hsd11b1
1.07876e-05	-0.784107	0.023	0.065	0.0323627	0	Gpc3
1.08001e-05	-1.57193	0.02	0.036	0.0324004	0	Rgs12
1.0914e-05	-2.0889	0.222	0.327	0.0327419	0	Alas1
1.10161e-05	-2.49681	0.017	0.072	0.0330483	0	Chic1
1.10772e-05	-1.07748	0.416	0.365	0.0332315	0	Pla2g7
1.11062e-05	-0.825423	0.036	0.033	0.0333186	0	Uhrf1
1.11159e-05	0.493793	0.134	0.125	0.0333477	0	Cdc42ep2
1.16044e-05	1.40814	0.015	0.056	0.0348132	0	Zfp937
1.16991e-05	-6.09952	0.006	0.061	0.0350973	0	Ip6k3
1.1757e-05	-3.53581	0.007	0.046	0.0352709	0	Nrarp
1.1757e-05	-5.81151	0.211	0.335	0.0352709	0	Grk3
1.18804e-05	0.738788	0.106	0.102	0.0356412	0	Bambi
1.19738e-05	0.629787	0.06	0.085	0.0359213	0	Ifnlr1
1.20713e-05	-2.05665	0.041	0.074	0.036214	0	Gm37864
1.23472e-05	-2.06902	0.232	0.306	0.0370415	0	Avpi1
1.2538e-05	-0.614273	0.023	0.064	0.037614	0	Aplnr
1.28055e-05	-1.20741	0.007	0.036	0.0384164	0	Gm45250
1.31352e-05	-1.83816	0.008	0.026	0.0394055	0	Gata3
1.31998e-05	-1.41323	0.015	0.069	0.0395993	0	F2rl1
1.35978e-05	1.60071	0.022	0.021	0.0407933	0	Kif4
1.36921e-05	2.18653	0.07	0.013	0.0410764	0	Mgp
1.38189e-05	2.49876	0.023	0.025	0.0414568	0	Cygb
1.38908e-05	0.679693	0.013	0.038	0.0416723	0	Mcm10
1.39228e-05	0.448442	0.016	0.056	0.0417684	0	Hist1h3c
1.39308e-05	-2.21813	0.121	0.268	0.0417924	0	Scd2
1.40678e-05	0.62831	0.036	0.038	0.0422034	0	Aurkb
1.43416e-05	-1.02633	0.05	0.057	0.0430247	0	Rnf219
1.43704e-05	-0.961775	0.007	0.026	0.0431113	0	Tedc1
1.44782e-05	-0.200755	0.056	0.034	0.0434347	0	Smo
1.45784e-05	-2.31149	0.299	0.236	0.0437353	0	Arhgap5
1.46036e-05	0.381539	0.023	0.032	0.0438108	0	Exog
1.50418e-05	0.629999	0.024	0.033	0.0451255	0	Ndc80
1.51544e-05	0.387819	0.028	0.042	0.0454633	0	Hist1h2ab
1.51849e-05	0.293997	0.015	0.024	0.0455547	0	Gm49463
1.54439e-05	-1.06747	0.039	0.179	0.0463316	0	F5
1.56084e-05	0.655283	0.329	0.393	0.0468253	0	Fam107b
1.58879e-05	-0.454187	0.166	0.256	0.0476638	0	Rgcc
1.61583e-05	-2.60816	0.009	0.069	0.048475	0	Cxcr6
1.62882e-05	0.113647	0.02	0.023	0.0488645	0	Cdc6
1.63255e-05	-1.15013	0.023	0.039	0.0489764	0	Mtbp
1.67505e-05	-0.344091	0.011	0.029	0.0502516	0	H1fx
1.73585e-05	-0.339135	0.017	0.068	0.0520754	0	Myl9
1.76175e-05	4.09459	0.406	0.32	0.0528525	0	Mdm2
1.78243e-05	-0.849964	0.043	0.074	0.053473	0	Ppp1r1a
1.78853e-05	0.792699	0.041	0.026	0.053656	0	Mis18bp1
1.7972e-05	-1.50976	0.007	0.058	0.0539161	0	Gm44175
1.81157e-05	0.492062	0.011	0.025	0.0543472	0	Rbfox2
1.85377e-05	0.719182	0.051	0.031	0.055613	0	Cdk1
1.89528e-05	0.101923	0.019	0.03	0.0568583	0	Gfra2
1.93603e-05	1.46676	0.067	0.051	0.0580808	0	B430010I23Rik
1.94869e-05	-4.83994	0.048	0.107	0.0584607	0	Vmn2r97
1.98771e-05	-1.12596	0.289	0.396	0.0596314	0	Epc1
2.01433e-05	4.31928	0.087	0.045	0.06043	0	Ccn1
2.06101e-05	0.118178	0.012	0.024	0.0618303	0	Xlr4c
2.07856e-05	-0.852968	0.043	0.071	0.0623567	0	5033403F01Rik
2.14654e-05	-1.79607	0.004	0.033	0.0643962	0	Gm37065
2.15382e-05	6.57016	0.077	0.03	0.0646145	0	Samd4
2.18009e-05	-0.305403	0.032	0.064	0.0654027	0	Gm11491
2.18871e-05	-1.48865	0.007	0.04	0.0656613	0	1810059H22Rik
2.22602e-05	-2.60169	0.472	0.404	0.0667806	0	Tmsb4x
2.2525e-05	-5.4624	0.039	0.141	0.0675749	0	Cd8b1
2.25694e-05	0.453585	0.089	0.097	0.0677081	0	Igf2r
2.30635e-05	-5.4612	0.265	0.36	0.0691905	0	Pkib
2.31024e-05	-0.600789	0.223	0.203	0.0693073	0	Cd300lb
2.34359e-05	-7.86448	0.026	0.137	0.0703077	0	Ms4a1
2.38541e-05	-0.044968	0.354	0.298	0.0715624	0	Bcl6
2.42727e-05	-1.47908	0.403	0.329	0.072818	0	Aebp2
2.47536e-05	1.69053	0.108	0.074	0.0742608	0	Usp2
2.50255e-05	1.33283	0.019	0.025	0.0750765	0	5930403N24Rik
2.51308e-05	2.43443	0.02	0.005	0.0753924	0	Pcp4l1
2.51801e-05	0.786642	0.031	0.059	0.0755403	0	Gm17324
2.53569e-05	-5.26306	0.124	0.232	0.0760707	0	Rpgrip1
2.55706e-05	-0.707595	0.261	0.24	0.0767118	0	Rad50
2.58872e-05	0.413997	0.06	0.037	0.0776615	0	Spic
2.66875e-05	-0.870504	0.022	0.03	0.0800625	0	Palb2
2.69194e-05	0.0774941	0.038	0.087	0.0807581	0	Acer2
2.72138e-05	0.64471	0.05	0.108	0.0816414	0	A830082N09Rik
2.7305e-05	0.769937	0.014	0.045	0.0819151	0	9530062K07Rik
2.75497e-05	-6.47855	0	0.018	0.082649	0	Il31ra
2.79361e-05	0.397765	0.018	0.065	0.0838084	0	Kif14
2.79517e-05	-4.01264	0.112	0.212	0.083855	0	Phf11a
2.93786e-05	3.38476	0.142	0.099	0.0881358	0	Afap1l1
3.00969e-05	-1.06867	0.012	0.03	0.0902906	0	Selp
3.02643e-05	-3.44825	0.344	0.395	0.090793	0	Ap1s2
3.03652e-05	-2.67647	0.07	0.169	0.0910957	0	Slfn4
3.13226e-05	-1.89957	0.057	0.169	0.0939677	0	Gm8369
3.14181e-05	-0.591016	0.28	0.264	0.0942543	0	Dnmt1
3.15139e-05	-0.56734	0.012	0.015	0.0945418	0	Cenpn
3.15139e-05	-4.18728	0.137	0.277	0.0945418	0	Hpse
3.16451e-05	0.0814304	0.017	0.065	0.0949352	0	Atp9a
3.1724e-05	1.86567	0.022	0.063	0.0951719	0	Slc24a3
3.18383e-05	-0.852588	0.046	0.074	0.0955149	0	Ccdc148
3.21125e-05	0.692232	0.117	0.102	0.0963376	0	Rdh11
3.21837e-05	4.9294	0.064	0.114	0.096551	0	Sox7
3.27038e-05	-3.16997	0.141	0.25	0.0981115	0	Ifi213
3.33055e-05	-3.59721	0.027	0.135	0.0999164	0	Ebf1
3.35824e-05	0.00211713	0.04	0.04	0.100747	0	Gstt3
3.44074e-05	-0.307441	0.023	0.03	0.103222	0	Rrm2
3.44929e-05	-5.5313	0.043	0.147	0.103479	0	Ighd
3.46262e-05	0.191869	0.019	0.027	0.103879	0	Gm15991
3.4904e-05	-1.64841	0.165	0.159	0.104712	0	Dgkh
3.54268e-05	1.50291	0.024	0.051	0.10628	0	Prr11
3.54853e-05	-2.73613	0.042	0.146	0.106456	0	Apoc1
3.55537e-05	-1.43293	0.014	0.069	0.106661	0	Gpr83
3.61255e-05	-1.1826	0.023	0.038	0.108377	0	Pclaf
3.66858e-05	0.953897	0.05	0.033	0.110057	0	Tm4sf5
3.72749e-05	-0.258675	0.161	0.244	0.111825	0	Cd69
3.73978e-05	-5.29081	0.002	0.036	0.112194	0	Prss57
3.74903e-05	-0.560168	0.021	0.031	0.112471	0	Gm20721
3.7614e-05	-5.09824	0.041	0.074	0.112842	0	Itga3
3.81125e-05	0.366235	0.019	0.032	0.114338	0	Gstt1
3.8575e-05	-1.1895	0.299	0.365	0.115725	0	Samd9l
3.8968e-05	2.227	0.041	0.085	0.116904	0	Gm49970
3.92035e-05	3.54672	0.123	0.085	0.11761	0	Adam33
4.10356e-05	0.0667321	0.039	0.086	0.123107	0	5830411N06Rik
4.1441e-05	-0.849407	0.005	0.014	0.124323	0	Amotl2
4.22403e-05	-1.19834	0.252	0.303	0.126721	0	AW112010
4.30073e-05	-3.39668	0.004	0.027	0.129022	0	Lysmd2
4.4303e-05	-1.96465	0.117	0.252	0.132909	0	Mthfd2
4.48364e-05	2.47108	0.041	0.062	0.134509	0	Ogn
4.50442e-05	0.220996	0.018	0.029	0.135133	0	Lsmem1
4.56853e-05	-1.99007	0.295	0.39	0.137056	0	Xdh
4.64736e-05	-0.878392	0.016	0.069	0.139421	0	Slc23a1
4.66378e-05	0.389011	0.215	0.182	0.139914	0	Dgat1
4.79459e-05	5.59793	0.029	0.067	0.143838	0	Fgf9
4.80239e-05	-0.43393	0.273	0.239	0.144072	0	Gbp3
4.81673e-05	-1.81495	0.014	0.054	0.144502	0	Schip1
4.82718e-05	0.136055	0.236	0.179	0.144815	0	Ttc3
4.91289e-05	-0.232354	0.163	0.115	0.147387	0	Inpp4b
4.94892e-05	1.31838	0.101	0.037	0.148468	0	Htra3
5.00275e-05	1.39047	0.298	0.256	0.150083	0	Arl5c
5.04485e-05	-0.161844	0.038	0.038	0.151346	0	2610021A01Rik
5.12453e-05	-0.317634	0.034	0.051	0.153736	0	Ifi44
5.22369e-05	1.61426	0.06	0.043	0.156711	0	1200007C13Rik
5.29175e-05	-3.90294	0.306	0.36	0.158752	0	Cnp
5.3089e-05	0.786114	0.064	0.052	0.159267	0	Ppp1r12b
5.51138e-05	-1.93882	0.005	0.027	0.165342	0	Rmi2
5.5188e-05	0.54424	0.018	0.043	0.165564	0	Kif22
5.59501e-05	-0.0638482	0.01	0.012	0.16785	0	Zfp947
5.61913e-05	-3.75859	0.013	0.062	0.168574	0	Gm13546
5.73194e-05	-0.254894	0.01	0.029	0.171958	0	Adm
5.82342e-05	-1.75013	0.05	0.114	0.174702	0	Gm1043
5.89096e-05	-1.23348	0.005	0.015	0.176729	0	Gm43514
5.8957e-05	-3.74658	0.272	0.398	0.176871	0	Abi3
6.00089e-05	-3.45913	0.008	0.03	0.180027	0	Nkg7
6.12422e-05	3.2941	0.09	0.061	0.183726	0	Trim36
6.17521e-05	-1.05679	0.037	0.038	0.185256	0	St8sia6
6.2466e-05	-3.09342	0.17	0.169	0.187398	0	Cmc2
6.24994e-05	-1.44983	0.116	0.108	0.187498	0	Sclt1
6.25997e-05	-0.304312	0.038	0.064	0.187799	0	Tcf7l1
6.47759e-05	1.61576	0.018	0.044	0.194328	0	Cep55
6.53136e-05	1.10319	0.068	0.055	0.195941	0	Ankrd26
6.55404e-05	2.22157	0.055	0.069	0.196621	0	Mrgprb1
6.68276e-05	1.64034	0.058	0.057	0.200483	0	2810403D21Rik
6.68988e-05	0.850365	0.033	0.03	0.200696	0	Cdc20
6.7256e-05	0.0504577	0.025	0.034	0.201768	0	Trim13
6.73635e-05	-2.28723	0.045	0.078	0.20209	0	Cd163l1
6.7525e-05	-2.29518	0.01	0.034	0.202575	0	Adcy6
6.81749e-05	5.18327	0.045	0.09	0.204525	0	Clgn
6.87941e-05	-0.338244	0.358	0.442	0.206382	0	Hspa8
6.977e-05	-0.245317	0.022	0.029	0.20931	0	Pole
7.02162e-05	-4.14165	0.114	0.092	0.210649	0	Rtl8a
7.05527e-05	0.644681	0.077	0.085	0.211658	0	Col6a1
7.05527e-05	-6.03132	0.024	0.118	0.211658	0	Bex6
7.0759e-05	0.184201	0.034	0.025	0.212277	0	Gm20712
7.11734e-05	-0.0329768	0.011	0.039	0.21352	0	Tst
7.15901e-05	-2.9615	0.382	0.344	0.21477	0	Pcyt1a
7.27576e-05	-4.53895	0.039	0.175	0.218273	0	Grap2
7.40803e-05	1.60234	0.03	0.021	0.222241	0	3222401L13Rik
7.4513e-05	-0.314808	0.026	0.074	0.223539	0	4930578M07Rik
7.56255e-05	3.12015	0.129	0.093	0.226876	0	Tcim
7.8248e-05	0.478846	0.041	0.068	0.234744	0	Penk
7.84756e-05	2.03931	0.071	0.036	0.235427	0	Bhlhe41
8.00862e-05	1.88256	0.017	0.043	0.240259	0	Gdf9
8.01073e-05	-0.316162	0.04	0.028	0.240322	0	Btbd8
8.21596e-05	0.250002	0.013	0.033	0.246479	0	Akap5
8.25281e-05	1.40485	0.048	0.032	0.247584	0	Gm19967
8.26586e-05	0.619749	0.06	0.113	0.247976	0	Lrr1
8.28328e-05	0.472735	0.04	0.037	0.248498	0	Cdca3
8.42393e-05	0.797591	0.035	0.058	0.252718	0	Tshz2
8.60517e-05	1.99789	0.06	0.032	0.258155	0	Sema6d
8.89678e-05	-0.857613	0.054	0.074	0.266903	0	Vgf
8.90612e-05	0.759599	0.026	0.052	0.267184	0	Htra1
8.96232e-05	1.71908	0.08	0.043	0.26887	0	Gm4951
8.97407e-05	-0.702189	0.115	0.226	0.269222	0	Fam43a
9.01177e-05	-0.731842	0.167	0.288	0.270353	0	D16Ertd472e
9.05673e-05	3.47616	0.05	0.031	0.271702	0	Mlxipl
9.08762e-05	1.9782	0.373	0.317	0.272629	0	Plin2
9.33587e-05	2.89903	0.364	0.304	0.280076	0	Bcl2l11
9.35298e-05	-6.03252	0.008	0.07	0.280589	0	Gal
9.4859e-05	-2.67498	0.323	0.387	0.284577	0	Filip1l
9.60055e-05	-3.59066	0.062	0.14	0.288016	0	Sgms2
9.75459e-05	-5.58753	0.078	0.169	0.292638	0	Atp1b1
9.79793e-05	-0.664554	0.012	0.026	0.293938	0	Fbxo5
9.88259e-05	-2.78084	0.101	0.258	0.296478	0	Helz2
0.000100487	0.087841	0.041	0.089	0.301462	0	Mmp15
0.00010533	-0.464073	0.06	0.114	0.315991	0	Gm26852
0.00010544	-0.641716	0.149	0.159	0.31632	0	Abcd2
0.000105796	-1.5623	0.333	0.248	0.317389	0	Snhg15
0.000106873	1.26151	0.028	0.018	0.320619	0	Garnl3
0.000108016	4.11745	0.024	0.04	0.324047	0	Six1
0.00010824	1.32044	0.221	0.191	0.32472	0	Kcnn4
0.00010824	0.463202	0.088	0.061	0.32472	0	Igsf9
0.000108859	3.77935	0.049	0.022	0.326577	0	Sgce
0.00011025	-1.27365	0.013	0.063	0.330751	0	Tmigd3
0.000110622	1.33897	0.041	0.063	0.331866	0	Nfib
0.000111542	2.43192	0.03	0.035	0.334627	0	Dmpk
0.000112063	-5.59483	0.034	0.145	0.33619	0	Srgap3
0.000117612	0.748849	0.03	0.019	0.352837	0	Pianp
0.000120281	-1.04524	0.011	0.054	0.360844	0	Egf
0.000120685	5.83974	0.041	0.022	0.362055	0	F830016B08Rik
0.000124089	-2.90436	0.33	0.416	0.372266	0	Tagln2
0.000125856	1.93665	0.062	0.041	0.377569	0	Cpne8
0.000127255	-3.23379	0.023	0.134	0.381765	0	Phgdh
0.000128075	1.02355	0.017	0.041	0.384224	0	Neil3
0.000134643	-0.609845	0.032	0.056	0.403928	0	A430073D23Rik
0.00013485	0.63478	0.06	0.113	0.40455	0	A830009L08Rik
0.000135334	1.89929	0.064	0.114	0.406002	0	Tnfsf18
0.000136972	-3.12989	0.027	0.111	0.410916	0	Itga1
0.000138522	-0.945766	0.317	0.279	0.415566	0	Dok2
0.000140986	-0.315506	0.011	0.031	0.422958	0	Serpine2
0.000141455	-3.73084	0.334	0.364	0.424365	0	Cd164
0.000141527	6.07248	0.034	0.047	0.424582	0	Negr1
0.00014298	-0.519803	0.047	0.038	0.428939	0	Iigp1
0.000143711	1.78972	0.023	0.057	0.431134	0	Pde10a
0.000146411	-4.971	0.047	0.157	0.439234	0	Them6
0.000147047	0.411684	0.019	0.067	0.441141	0	Mm2pr
0.000148439	-0.969586	0.285	0.395	0.445318	0	Il2rg
0.000148629	-2.98434	0.257	0.361	0.445886	0	Trim30d
0.000149349	-1.42442	0.021	0.07	0.448048	0	Scrt1
0.000149539	-0.189452	0.013	0.015	0.448618	0	Hist1h2bf
0.000149578	-0.410212	0.12	0.236	0.448733	0	H2afx
0.000152265	-2.3471	0.141	0.146	0.456795	0	Csrp2
0.000153392	5.91999	0.025	0.063	0.460175	0	Fat3
0.000154448	-0.0321069	0.131	0.111	0.463343	0	Spsb1
0.000155946	-0.192717	0.013	0.024	0.467837	0	Il18r1
0.000156899	-0.778459	0.007	0.029	0.470696	0	Tesmin
0.000157178	0.80487	0.038	0.057	0.471533	0	Sox9
0.000157537	-1.58997	0.038	0.049	0.472611	0	Dbn1
0.000157537	-1.85556	0.152	0.139	0.472611	0	Nbn
0.000157937	-0.310082	0.039	0.063	0.473812	0	Jazf1
0.000158017	0.803569	0.023	0.069	0.474052	0	9930012K11Rik
0.00016581	-1.0455	0.011	0.054	0.49743	0	Nid1
0.000169669	-1.58592	0.015	0.038	0.509007	0	Icos
0.000170098	1.51762	0.062	0.016	0.510295	0	Sparc
0.000170916	-0.360531	0.392	0.316	0.512749	0	Klf7
0.000172042	-6.1765	0.002	0.044	0.516127	0	Cyp7b1
0.000174667	-0.737242	0.073	0.088	0.524	0	Ctdspl
0.000174799	-0.155188	0.014	0.022	0.524397	0	Tmc4
0.000177776	-0.220041	0.037	0.037	0.533328	0	Ube2c
0.000179486	0.3541	0.033	0.057	0.538457	0	Pimreg
0.000181302	-0.303738	0.038	0.065	0.543907	0	Cfap74
0.000186106	-2.51456	0.014	0.059	0.558318	0	Trdc
0.000188033	-0.143982	0.232	0.181	0.564098	0	Prr7
0.000188363	-0.428806	0.011	0.045	0.56509	0	Rims3
0.000188505	-1.47629	0.318	0.256	0.565516	0	Nt5dc2
0.000189454	-1.8438	0.346	0.392	0.568362	0	2410006H16Rik
0.000195095	1.33764	0.048	0.067	0.585285	0	Col5a2
0.000196517	-1.15863	0.038	0.089	0.589552	0	Trgv2
0.000197405	-2.65495	0.334	0.39	0.592215	0	Ccdc88a
0.000198396	4.18632	0.053	0.033	0.595188	0	Etl4
0.000203726	2.88797	0.024	0.065	0.611177	0	Gm15523
0.000206338	-0.48931	0.014	0.03	0.619013	0	Gm49756
0.000210341	-1.95867	0.2	0.184	0.631023	0	H2-Q6
0.000210708	-6.97977	0.014	0.129	0.632125	0	Cdh1
0.000210814	2.35655	0.044	0.026	0.632441	0	Dlc1
0.000212873	-2.94558	0.349	0.384	0.63862	0	Zfas1
0.000219221	-6.59405	0.072	0.167	0.657662	0	Mctp2
0.000221137	-6.16876	0.009	0.07	0.663412	0	Cd209e
0.000222959	0.183792	0.017	0.025	0.668876	0	Lrrc4
0.00022446	0.781738	0.028	0.071	0.673379	0	Icam4
0.000224571	-2.31289	0.037	0.063	0.673713	0	A530072M11Rik
0.000235759	2.22211	0.067	0.074	0.707276	0	Gxylt2
0.000237281	-0.166775	0.344	0.388	0.711844	0	Rsrp1
0.000239227	1.55244	0.344	0.289	0.717682	0	Hist1h1c
0.000243646	0.147594	0.012	0.018	0.730937	0	Gm17227
0.000247773	0.13316	0.014	0.031	0.74332	0	Dact3
0.0002539	-2.73046	0.005	0.02	0.761699	0	Dkkl1
0.000255595	-7.80804	0.037	0.146	0.766785	0	Smim5
0.000256668	0.10897	0.014	0.032	0.770004	0	Cnga1
0.000261516	-1.08019	0.009	0.045	0.784549	0	Sdcbp2
0.000264688	-6.18995	0.001	0.022	0.794063	0	Cadm3
0.000273411	-7.42941	0.092	0.176	0.820233	0	Pacsin1
0.000274958	2.58801	0.023	0.033	0.824874	0	Nexn
0.000283095	-1.4215	0.015	0.038	0.849286	0	Sdc1
0.000285881	-0.974822	0.037	0.06	0.857643	0	Cenpw
0.000286091	-0.868422	0.027	0.055	0.858273	0	A330084C13Rik
0.000286161	-0.242511	0.379	0.292	0.858483	0	Id2
0.000287987	-2.29924	0.319	0.374	0.863961	0	Eps8
0.000297354	0.571178	0.068	0.043	0.892063	0	Cgnl1
0.000299832	0.635833	0.085	0.088	0.899496	0	Gm16153
0.000304994	-1.45762	0.022	0.026	0.914981	0	Bahcc1
0.000306185	0.085575	0.026	0.071	0.918555	0	Sult5a1
0.000306334	1.04576	0.145	0.107	0.919003	0	Syne2
0.000312284	2.27543	0.186	0.165	0.936852	0	Yae1d1
0.000313655	-1.7952	0.007	0.025	0.940964	0	Plpp1
0.000314266	-3.62275	0.047	0.054	0.942797	0	Serpinb9
0.000314419	-0.136127	0.084	0.094	0.943256	0	Abcg3
0.000315414	-2.32828	0.227	0.166	0.946243	0	Txndc16
0.000322154	-3.28614	0.045	0.232	0.966462	0	Ccdc88c
0.000322624	-1.59308	0.02	0.036	0.967872	0	Hepacam2
0.000326643	-0.0497599	0.021	0.027	0.979928	0	Spata7
0.000327039	-2.45368	0.006	0.049	0.981118	0	Gm15340
0.000328072	1.74607	0.267	0.241	0.984217	0	Slc20a1
0.000329828	0.105319	0.03	0.022	0.989483	0	Polr3g
0.000337018	-0.628422	0.028	0.074	1	0	E2f7
0.000343773	-0.822013	0.011	0.015	1	0	Tmem26
0.000344189	0.610548	0.085	0.054	1	0	Adrb1
0.000345774	0.470737	0.357	0.285	1	0	AI504432
0.000347869	2.07721	0.023	0.056	1	0	Kntc1
0.000350315	-3.04225	0.243	0.347	1	0	Csf2rb2
0.000350993	0.567445	0.136	0.1	1	0	Nav2
0.000354485	-0.848427	0.063	0.074	1	0	Fbln2
0.000354742	-0.0382068	0.019	0.063	1	0	Gm7879
0.000354913	-3.76163	0.326	0.371	1	0	Cd37
0.000356372	-5.47783	0.331	0.283	1	0	Irf8
0.00035922	3.16133	0.027	0.006	1	0	Nppa
0.000363226	1.65218	0.042	0.041	1	0	Agrn
0.000364892	-3.53338	0.008	0.037	1	0	Serpinb6b
0.00036498	-4.24574	0.134	0.254	1	0	6430548M08Rik
0.000367627	-2.19857	0.021	0.072	1	0	Neb
0.000368691	3.20388	0.032	0.044	1	0	Pdzk1ip1
0.000372168	1.23389	0.019	0.031	1	0	Dnal1
0.000384257	-0.823206	0.142	0.255	1	0	AI467606
0.000389456	2.07068	0.038	0.029	1	0	Mylk
0.000392645	2.64426	0.078	0.052	1	0	Plekhg5
0.000399574	1.92042	0.032	0.012	1	0	Cald1
0.000401685	-5.31586	0.028	0.082	1	0	Hoxa9
0.000401781	3.6983	0.036	0.021	1	0	Rhoj
0.000402937	0.819856	0.169	0.16	1	0	Gclc
0.000403419	-1.4351	0.23	0.308	1	0	Oasl2
0.000403999	2.65541	0.019	0.041	1	0	Gm45494
0.000404676	-1.61815	0.142	0.119	1	0	Utp14b
0.000410623	0.650466	0.166	0.168	1	0	Plekhg2
0.00041269	-0.324382	0.038	0.038	1	0	Dhfr
0.000412887	1.91289	0.073	0.116	1	0	Gm5577
0.000417549	0.969004	0.045	0.033	1	0	Per3
0.000425293	-1.16394	0.034	0.085	1	0	Adam12
0.0004258	2.12513	0.054	0.028	1	0	C030005K06Rik
0.000426919	-1.21943	0.324	0.381	1	0	Resf1
0.00042702	-0.700303	0.033	0.031	1	0	Osgin1
0.000428346	-0.861628	0.02	0.07	1	0	Itgb4
0.000429573	-1.61064	0.026	0.039	1	0	Kif18a
0.000431214	0.506574	0.014	0.025	1	0	Eid2
0.000432243	2.2804	0.352	0.314	1	0	Rnasel
0.000436692	5.85998	0.034	0.025	1	0	Ankrd1
0.000445614	3.13332	0.044	0.085	1	0	Cxcl13
0.000446993	0.875671	0.058	0.024	1	0	Procr
0.00044923	1.2284	0.34	0.378	1	0	Hsp90aa1
0.000461117	-1.24635	0.01	0.032	1	0	Gstp3
0.00046309	-0.866458	0.02	0.069	1	0	Farp1
0.000466285	0.474303	0.047	0.064	1	0	Gm50152
0.000467281	-2.65253	0.032	0.132	1	0	Gimap3
0.000477349	2.10369	0.078	0.054	1	0	Maoa
0.000477349	0.411494	0.014	0.036	1	0	Klhdc8b
0.000478366	-5.5116	0.022	0.074	1	0	Ifng
0.000478706	0.666158	0.028	0.049	1	0	Hspg2
0.000485318	-5.96554	0.017	0.134	1	0	Kynu
0.000487733	-5.62356	0.014	0.077	1	0	Tdgf1
0.000508419	-3.3993	0.054	0.154	1	0	Card11
0.000514443	3.06909	0.081	0.061	1	0	Myl2
0.000524713	0.0901107	0.046	0.038	1	0	Gng11
0.000533166	-3.46318	0.145	0.149	1	0	Rap1gap2
0.000539716	5.13503	0.028	0.049	1	0	Ninl
0.00054162	-1.33572	0.061	0.074	1	0	Anpep
0.000556682	-5.38572	0.035	0.126	1	0	Cd8a
0.000564688	-0.224756	0.28	0.372	1	0	Plp2
0.000569064	-5.26992	0.005	0.041	1	0	Snx22
0.000573606	-5.16811	0.003	0.037	1	0	Bdh1
0.000576832	-0.685614	0.3	0.265	1	0	Trim35
0.000586475	4.24127	0.057	0.036	1	0	Ccdc106
0.000587023	1.43516	0.406	0.336	1	0	Ugcg
0.000590457	4.21398	0.033	0.025	1	0	Cldn34c1
0.000592665	-0.747962	0.012	0.039	1	0	Sgip1
0.000596685	-0.660962	0.038	0.061	1	0	Klra7
0.000596964	1.1366	0.025	0.035	1	0	Shcbp1
0.000600032	1.33441	0.04	0.085	1	0	Elavl4
0.000604663	-0.396511	0.014	0.03	1	0	Gm15545
0.000608759	-0.840264	0.014	0.042	1	0	Kifc5b
0.000633445	1.0233	0.069	0.077	1	0	Gm48283
0.00064876	-1.4666	0.05	0.074	1	0	Stfa2l1
0.000652529	-5.09707	0.04	0.097	1	0	2310075C17Rik
0.000657078	-1.07301	0.12	0.219	1	0	Usp18
0.000685633	-0.295873	0.015	0.053	1	0	Rbm3os
0.00069407	0.453106	0.046	0.063	1	0	Rdh10
0.00069439	-0.814839	0.403	0.323	1	0	Il21r
0.000697118	-2.64381	0.011	0.052	1	0	Slc22a23
0.000700178	-2.8203	0.25	0.31	1	0	Rhoh
0.000703737	0.555547	0.021	0.044	1	0	Rgs9
0.000729125	0.271859	0.023	0.067	1	0	Treml1
0.000732821	-0.522702	0.025	0.051	1	0	Gbp8
0.000738567	0.1275	0.023	0.041	1	0	Cenph
0.000743671	-1.40937	0.218	0.212	1	0	Ripk2
0.000746407	1.18487	0.35	0.285	1	0	Tent5a
0.000748293	2.63526	0.024	0.045	1	0	1600022D10Rik
0.00076197	0.907528	0.023	0.056	1	0	Ecscr
0.000765469	0.798225	0.039	0.05	1	0	Hist1h2bj
0.000770922	-5.37381	0.001	0.034	1	0	Nccrp1
0.000773751	-0.624617	0.042	0.063	1	0	Gbp2b
0.000779437	2.10194	0.018	0.031	1	0	Gm12195
0.000792735	-1.60261	0.014	0.058	1	0	1810019D21Rik
0.000801108	-2.6369	0.282	0.228	1	0	Slc49a4
0.000804039	-2.30124	0.031	0.08	1	0	Stx1a
0.000819779	-0.588448	0.012	0.022	1	0	Fam149a
0.000831819	1.23268	0.261	0.245	1	0	Gm34455
0.000831819	-5.48434	0.033	0.129	1	0	Fcmr
0.000841339	-1.04767	0.246	0.315	1	0	Gm49980
0.000845751	3.13323	0.037	0.025	1	0	Car6
0.000854254	1.05509	0.329	0.387	1	0	Tuba1b
0.000856586	0.0234761	0.053	0.07	1	0	Kif23
0.000865778	-5.4449	0.011	0.128	1	0	Tacstd2
0.000868337	-2.96496	0.016	0.071	1	0	Clu
0.000868534	2.32365	0.026	0.057	1	0	Eln
0.000873674	-2.55917	0.069	0.09	1	0	Cnst
0.000875857	2.14039	0.023	0.039	1	0	Foxm1
0.000876055	-2.37724	0.013	0.06	1	0	Gm42372
0.0008933	3.98121	0.062	0.019	1	0	Ackr3
0.000904493	1.57021	0.051	0.057	1	0	Rfx2
0.00092309	1.02045	0.034	0.041	1	0	Lockd
0.000929997	0.440031	0.327	0.277	1	0	Man2a2
0.000932731	0.115188	0.023	0.049	1	0	Mgll
0.00095165	-3.38903	0.17	0.17	1	0	Mis18a
0.00095208	-0.868144	0.046	0.099	1	0	Dzank1
0.000957244	2.97169	0.041	0.041	1	0	Steap4
0.000957244	-4.72552	0.014	0.101	1	0	Klrb1b
0.000963085	-7.81654	0.011	0.105	1	0	Clec9a
0.000977942	-0.584773	0.175	0.179	1	0	Ptpn7
0.000986337	0.6437	0.133	0.096	1	0	Cish
0.000996364	0.835452	0.024	0.036	1	0	Sgo2a
0.000999054	1.34369	0.041	0.088	1	0	Sox13
0.00102036	-2.30404	0.035	0.087	1	0	Pcp4
0.00102082	1.56039	0.041	0.023	1	0	Mxra7
0.00102105	1.54597	0.034	0.011	1	0	Lgi4
0.00102357	-0.876552	0.014	0.053	1	0	Gm47798
0.00102978	3.20864	0.107	0.085	1	0	Tln2
0.00103001	-4.72246	0.035	0.091	1	0	Rhov
0.00104512	1.40037	0.058	0.046	1	0	Fabp3
0.00105854	1.57594	0.273	0.338	1	0	Arrdc4
0.00105877	-1.83438	0.013	0.04	1	0	Dnah2
0.00106091	-2.21932	0.019	0.123	1	0	Gimap5
0.00107547	-7.34282	0.004	0.069	1	0	Xcr1
0.00108005	-1.89083	0.193	0.321	1	0	Ibtk
0.00108682	-3.54121	0.02	0.12	1	0	Traf4
0.00109388	1.44483	0.032	0.041	1	0	Fbn1
0.0010951	0.570522	0.014	0.045	1	0	Hist1h2ak
0.00110516	-0.462003	0.073	0.118	1	0	Ryr2
0.00111109	-1.91251	0.113	0.217	1	0	Ifi206
0.00115907	-2.00436	0.353	0.305	1	0	Chd3
0.00118403	-3.03567	0.015	0.071	1	0	Wdr95
0.00120495	0.0503286	0.021	0.045	1	0	Gbp6
0.00121594	-2.79436	0.171	0.274	1	0	Slc25a20
0.00124368	0.44078	0.022	0.044	1	0	Gm3336
0.00124616	-6.1715	0.004	0.046	1	0	Klri1
0.00124919	0.0208543	0.019	0.031	1	0	Wdr25
0.00132345	-0.440361	0.33	0.387	1	0	Lgals9
0.00133045	2.90843	0.041	0.05	1	0	Scarf2
0.00134072	0.554349	0.023	0.012	1	0	Rab23
0.00136059	-1.23541	0.012	0.035	1	0	Pxylp1
0.00138437	0.0941647	0.055	0.101	1	0	Gm16278
0.00138437	-4.83708	0.078	0.126	1	0	Gjb2
0.00141285	0.529195	0.022	0.056	1	0	Gm11464
0.00141935	-2.05292	0.066	0.08	1	0	Stfa2
0.00142184	-1.55768	0.012	0.03	1	0	Tmem158
0.00142526	3.77051	0.027	0.025	1	0	Gm26714
0.00144124	-5.03328	0.012	0.048	1	0	Nck2
0.00145515	0.953226	0.032	0.04	1	0	Kazald1
0.00146951	1.00538	0.026	0.036	1	0	Kif11
0.00151042	-0.668637	0.019	0.025	1	0	Gm15232
0.00151404	-6.18073	0.004	0.062	1	0	Gpr141b
0.00151437	-1.64337	0.055	0.053	1	0	Wdr76
0.00151635	0.625653	0.083	0.127	1	0	Gm45359
0.00154262	-3.07406	0.012	0.042	1	0	Arpp21
0.00156523	-5.61382	0.017	0.072	1	0	Serp2
0.00157374	-0.446617	0.101	0.103	1	0	Mcm7
0.00158333	-5.57515	0.028	0.085	1	0	Sct
0.00161451	0.329183	0.019	0.013	1	0	Gm26964
0.00163632	2.35547	0.417	0.355	1	0	Prdx1
0.00164057	-4.36103	0.018	0.118	1	0	Gimap8
0.0016491	-2.04915	0.339	0.32	1	0	Abcg1
0.00165983	-3.97477	0.032	0.118	1	0	Jakmip1
0.00166666	-0.184328	0.33	0.297	1	0	Znfx1
0.00168147	-1.60166	0.414	0.349	1	0	H2-Q4
0.00168293	-0.71587	0.232	0.184	1	0	Ppp1r3b
0.00169422	-9.33674	0.006	0.123	1	0	Cd209a
0.00169714	-4.83497	0.069	0.122	1	0	Ddc
0.00172926	-1.18446	0.014	0.027	1	0	Gm20045
0.00173897	2.09289	0.036	0.045	1	0	Gm47389
0.00176156	-2.74303	0.005	0.042	1	0	St6galnac3
0.00179325	0.282932	0.022	0.054	1	0	Mok
0.00179827	-1.49	0.156	0.124	1	0	Zc3h12c
0.00185306	1.91498	0.103	0.085	1	0	P3h2
0.00189232	-1.72913	0.08	0.125	1	0	Zfp300
0.00191714	-0.640701	0.194	0.157	1	0	Zfp318
0.00192658	-0.39929	0.018	0.058	1	0	Gm13075
0.00194102	-1.96581	0.102	0.108	1	0	Ier5l
0.00194144	0.742925	0.023	0.022	1	0	Notch4
0.001946	0.0982346	0.174	0.133	1	0	Fam110a
0.0019514	-3.18063	0.006	0.041	1	0	H2-Q2
0.00195723	-4.522	0.073	0.151	1	0	P2ry14
0.00196811	-2.99443	0.199	0.159	1	0	Nostrin
0.00197693	-2.26322	0.01	0.038	1	0	Arfgef3
0.0019913	1.72512	0.041	0.036	1	0	Mrvi1
0.00201817	-0.141156	0.013	0.044	1	0	Arl4d
0.002038	1.23096	0.036	0.037	1	0	Spc25
0.00211329	-2.01075	0.01	0.052	1	0	A430072P03Rik
0.00211642	-1.38504	0.012	0.047	1	0	Zfp503
0.00211822	-1.31916	0.129	0.241	1	0	Grk5
0.00212001	0.830314	0.023	0.039	1	0	Cenpk
0.00212586	-5.04174	0.151	0.23	1	0	Sinhcaf
0.0021681	0.0368452	0.029	0.046	1	0	Spc24
0.00218281	3.00859	0.04	0.037	1	0	Tslp
0.00220877	-0.454407	0.092	0.097	1	0	Khdrbs3
0.00223879	-4.1651	0.021	0.116	1	0	Pax5
0.00224541	-2.61803	0.006	0.052	1	0	Retnlg
0.00225679	-2.48931	0.152	0.156	1	0	Poglut1
0.0022606	-1.49973	0.027	0.067	1	0	Elovl6
0.00226536	-0.24541	0.347	0.288	1	0	Klf9
0.00227636	0.634694	0.094	0.095	1	0	5430400D12Rik
0.0022778	1.3298	0.03	0.027	1	0	Cdkn2a
0.0022778	-3.33951	0.332	0.394	1	0	Epsti1
0.0022802	-6.35819	0.005	0.052	1	0	Sh2d5
0.00230528	-6.44879	0.001	0.041	1	0	Cacna1s
0.00230771	1.90108	0.067	0.051	1	0	Mb
0.00232231	0.28165	0.019	0.017	1	0	Gm13840
0.00235127	0.65334	0.033	0.047	1	0	Gm12802
0.00237258	0.297578	0.064	0.059	1	0	Wee1
0.00237657	-1.64405	0.058	0.071	1	0	Hspa2
0.00237707	-0.348289	0.017	0.056	1	0	Actn2
0.00241119	-0.446692	0.088	0.186	1	0	Rgs3
0.00241676	-2.57646	0.193	0.288	1	0	Gm4070
0.00247406	-2.23421	0.11	0.231	1	0	Clec2i
0.00251261	1.21198	0.115	0.085	1	0	Zbtb10
0.00254267	-1.03306	0.035	0.052	1	0	Hmgb3
0.00258596	5.17376	0.08	0.119	1	0	A830052D11Rik
0.00259513	-5.92707	0.018	0.057	1	0	4933433H22Rik
0.00263266	5.5862	0.044	0.084	1	0	Syt3
0.00264253	-2.30864	0.101	0.156	1	0	Arg2
0.00264362	-7.21989	0.03	0.122	1	0	Klra17
0.00265905	-2.02012	0.067	0.09	1	0	Cd1d1
0.00266182	-3.93625	0.161	0.161	1	0	Tbc1d4
0.00268346	0.0252913	0.015	0.041	1	0	Fkbp11
0.00268625	0.416164	0.024	0.035	1	0	Gm47601
0.00269518	0.57487	0.033	0.041	1	0	Knl1
0.00270471	-1.95735	0.016	0.068	1	0	Lypd6b
0.00275051	1.12834	0.019	0.013	1	0	2610020C07Rik
0.00275279	0.619141	0.029	0.064	1	0	6430550D23Rik
0.00276708	-0.312452	0.351	0.283	1	0	Cd38
0.00279701	-0.206739	0.095	0.115	1	0	Cdkn2aip
0.00283193	-0.169883	0.023	0.038	1	0	Gpr137c
0.0028513	1.29356	0.028	0.062	1	0	Inka2
0.00285601	0.0856579	0.196	0.195	1	0	Fmnl2
0.00287375	-0.528374	0.043	0.049	1	0	Polr1b
0.00287672	-1.65797	0.016	0.038	1	0	Gm50394
0.00288921	-6.10221	0.001	0.025	1	0	Rptoros
0.00293241	-0.86777	0.022	0.033	1	0	Macrod2
0.00299524	-2.36021	0.036	0.089	1	0	Gm48949
0.00301191	-6.39887	0.008	0.03	1	0	Gm16120
0.0030902	-0.622065	0.044	0.058	1	0	Gm33858
0.00309083	1.53498	0.128	0.11	1	0	P2ry13
0.00309845	1.18025	0.38	0.327	1	0	Ier2
0.00314965	1.7284	0.292	0.277	1	0	Dusp6
0.00316775	5.32503	0.04	0.054	1	0	Xirp2
0.00320751	0.0294931	0.022	0.063	1	0	Ank1
0.00321079	-1.9442	0.01	0.056	1	0	A930003A15Rik
0.00323185	-0.234967	0.026	0.015	1	0	Dsn1
0.00327836	0.189566	0.364	0.316	1	0	Smc4
0.00332412	0.197043	0.017	0.014	1	0	Magee1
0.00333294	-6.76532	0.051	0.13	1	0	Lefty1
0.00334995	-0.67259	0.15	0.196	1	0	AA467197
0.00337458	-8.10587	0.041	0.131	1	0	Gm34680
0.00344738	-2.32511	0.039	0.091	1	0	Rasl11a
0.00361113	0.552165	0.037	0.047	1	0	Asb2
0.00362283	0.631986	0.197	0.175	1	0	Rrad
0.00364487	0.219915	0.018	0.019	1	0	Mcts2
0.00367592	0.403622	0.035	0.079	1	0	Zfp773
0.0037395	3.35294	0.057	0.042	1	0	Spats2l
0.00374327	3.3248	0.028	0.045	1	0	Asb10
0.00378574	0.51838	0.023	0.049	1	0	Cttn
0.00381788	1.0477	0.048	0.034	1	0	Csf1
0.00383867	-0.936216	0.378	0.314	1	0	Sod2
0.00385801	1.63029	0.057	0.051	1	0	Skp2
0.00393233	1.93747	0.101	0.098	1	0	Serping1
0.00396003	2.38797	0.412	0.324	1	0	Peli1
0.00401839	-0.637705	0.033	0.038	1	0	Pcbp4
0.00408978	-1.47287	0.013	0.04	1	0	Mns1
0.00414159	-1.50478	0.075	0.186	1	0	Hist1h1b
0.00414407	-1.63605	0.023	0.07	1	0	Gm42463
0.00414987	0.958435	0.056	0.047	1	0	Timd4
0.0041565	-0.059419	0.168	0.193	1	0	Slc28a2
0.00418396	-0.120583	0.372	0.387	1	0	Trib1
0.00418814	1.02634	0.074	0.08	1	0	Gm4632
0.00436871	1.05982	0.053	0.012	1	0	Col3a1
0.00444659	-1.22836	0.014	0.036	1	0	Ighg2b
0.00444924	-1.4921	0.016	0.058	1	0	Cacna2d4
0.00445454	-0.900794	0.023	0.035	1	0	Tnfsf8
0.0044563	-0.149949	0.021	0.06	1	0	Ovgp1
0.00446781	-3.96472	0.07	0.108	1	0	Fpr1
0.0045007	-3.09788	0.026	0.047	1	0	Cystm1
0.00450784	-3.06406	0.009	0.039	1	0	Rasd1
0.00452125	-1.5145	0.131	0.21	1	0	Gbp2
0.00454459	-0.0186161	0.029	0.049	1	0	E230032D23Rik
0.00462805	-2.47274	0.183	0.146	1	0	Bank1
0.00463996	1.5819	0.05	0.045	1	0	Bmpr1a
0.00466938	0.391495	0.427	0.393	1	0	Clec4a1
0.00472966	0.175879	0.069	0.094	1	0	Qpct
0.00480861	5.17019	0.082	0.122	1	0	Ndufa4l2
0.00482569	-0.489056	0.03	0.053	1	0	Ctps
0.00482854	-2.90588	0.007	0.052	1	0	4930417O13Rik
0.00486573	3.11681	0.069	0.022	1	0	F3
0.0048734	-7.23966	0	0.034	1	0	Gcsam
0.00487531	0.738445	0.032	0.053	1	0	Hmmr
0.00489356	-2.58866	0.077	0.161	1	0	Ankrd37
[truncated: 8,464 more rows]
