# Supplementary material for: IL-13 promotes functional recovery after myocardial infarction via direct signaling to macrophages
Source: JCI Insight. 2024 Jan 23;9(2):e172702. doi: 10.1172/jci.insight.172702 (PMC10906228; doi:10.1172/jci.insight.172702)
Supplement: Supplemental table 2 [file jciinsight-9-172702-s176.xlsx]

## Sheet: Sheet1
p_val	avg_diff	pct.1	pct.2	p_val_adj	cluster	gene
0	11.6636	0.864	0.033	0	0	Igkc
0	10.3561	0.958	0.115	0	0	Cd74
0	6.98667	0.941	0.037	0	0	Cd79a
0	6.43689	0.911	0.112	0	0	H2-Aa
0	5.52807	0.914	0.103	0	0	H2-Eb1
0	5.47853	0.894	0.109	0	0	H2-Ab1
0	4.70582	0.729	0.023	0	0	Iglc2
0	4.56825	0.866	0.063	0	0	Ighm
0	4.41105	0.84	0.072	0	0	Ebf1
0	3.7149	0.803	0.038	0	0	Ms4a1
0	3.5202	0.753	0.034	0	0	Cd79b
0	3.39829	0.767	0.131	0	0	Mef2c
0	3.35799	0.764	0.069	0	0	Ighd
0	3.21118	0.709	0.029	0	0	Iglc3
0	3.03352	0.713	0.162	0	0	Ly6d
0	2.755	0.698	0.042	0	0	Fcmr
0	2.70534	0.771	0.047	0	0	Bank1
0	2.37744	0.719	0.053	0	0	Scd1
0	2.27773	0.747	0.076	0	0	H2-Ob
0	2.27058	0.779	0.054	0	0	H2-DMb2
0	2.23214	0.749	0.041	0	0	Gm31243
0	2.20058	0.674	0.079	0	0	Mzb1
0	2.17075	0.887	0.249	0	0	Rps27
0	2.01759	0.671	0.093	0	0	Cd55
0	1.965	0.72	0.048	0	0	Pax5
0	1.9414	0.78	0.155	0	0	Cd37
0	1.88951	0.731	0.145	0	0	Napsa
0	1.78099	0.864	0.291	0	0	Rps24
0	1.74362	0.643	0.044	0	0	Fcrla
0	1.70935	0.664	0.063	0	0	Siglecg
0	1.69668	0.624	0.124	0	0	BE692007
0	1.57752	0.629	0.072	0	0	Cd19
0	1.54838	0.863	0.264	0	0	Rps19
0	1.52201	0.651	0.151	0	0	Pou2f2
0	1.5076	0.849	0.306	0	0	Rpl13
0	1.48858	0.635	0.089	0	0	H2-Oa
0	1.48845	0.651	0.189	0	0	Ralgps2
0	1.46668	0.527	0.161	0	0	Gm8369
0	1.33091	0.799	0.3	0	0	Rpl39
0	1.32567	0.639	0.145	0	0	Swap70
0	1.31902	0.72	0.155	0	0	H2-DMa
0	1.29515	0.841	0.282	0	0	Rps21
0	1.27763	0.503	0.132	0	0	Ly6a
0	1.26863	0.825	0.302	0	0	Rpl37a
0	1.26299	0.816	0.297	0	0	Rps20
0	1.14839	0.565	0.137	0	0	Cd38
0	1.09495	0.803	0.31	0	0	Rps29
0	1.09136	0.619	0.176	0	0	Gm43305
0	1.01009	0.627	0.304	0	0	Stk17b
0	1.00716	0.797	0.328	0	0	Rps15a
0	0.886918	0.582	0.27	0	0	Uba52
0	0.829098	0.643	0.193	0	0	Ly86
0	0.810678	0.755	0.315	0	0	Rpl12
0	0.776948	0.572	0.198	0	0	Capg
0	0.763457	0.472	0.165	0	0	Cd83
0	0.743082	0.56	0.149	0	0	Irf8
0	0.677664	0.684	0.325	0	0	Rplp1
0	0.52986	0.098	0.035	0	0	Gm50386
0	0.468637	0.099	0.018	0	0	Gm15675
0	0.450839	0.102	0.031	0	0	Ildr1
0	0.384199	0.063	0.014	0	0	Gm11690
0	0.37316	0.039	0.003	0	0	Pcp4
0	0.368948	0.051	0.022	0	0	Gm43388
0	0.368888	0.047	0.005	0	0	Igkv12-44
0	0.337875	0.075	0.027	0	0	Cecr2
0	0.30585	0.031	0.016	0	0	Ighv1-26
0	0.304275	0.062	0.062	0	0	Cdkl1
0	0.298704	0.052	0.017	0	0	Gm15991
0	0.297301	0.037	0.044	0	0	Crisp3
0	0.271846	0.088	0.027	0	0	Lynx1
0	0.269017	0.032	0.006	0	0	4933426B08Rik
0	0.243011	0.036	0.039	0	0	Gm26531
0	0.238149	0.027	0.036	0	0	Gm30239
0	0.236335	0.017	0.001	0	0	Ighv1-64
0	0.230089	0.027	0.036	0	0	Sema5a
0	0.226842	0.023	0.002	0	0	Gm13383
0	0.223078	0.023	0.002	0	0	Gm10561
0	0.222162	0.019	0.005	0	0	Ighv3-6
0	0.221777	0.018	0	0	0	Igkv10-96
0	0.219513	0.038	0.072	0	0	F730311O21Rik
0	0.213217	0.023	0.012	0	0	Gm47730
0	0.210081	0.019	0.002	0	0	Ighv9-3
0	0.208435	0.021	0.002	0	0	Igkv1-135
0	0.207768	0.019	0.013	0	0	Igkv12-46
0	0.195756	0.018	0.012	0	0	Ighv8-8
0	0.18764	0.022	0.041	0	0	Hcrtr2
0	0.187561	0.018	0.048	0	0	Ighv1-82
0	0.182642	0.024	0.006	0	0	Zfp612
0	0.177991	0.016	0.005	0	0	Ighv1-19
0	0.177856	0.017	0.018	0	0	Ighv1-18
0	0.176116	0.018	0.025	0	0	Ighv1-9
0	0.15531	0.014	0.004	0	0	Ighv1-55
0	0.155092	0.014	0.002	0	0	Ighv1-53
0	0.152089	0.017	0.033	0	0	Igkv17-127
0	0.151763	0.016	0.006	0	0	Ighv1-81
0	0.150651	0.015	0.021	0	0	Ighv1-80
0	0.143149	0.015	0.019	0	0	Igkv6-15
0	0.134044	0.011	0	0	0	Igkv17-121
0	0.132215	0.017	0.069	0	0	Ighv6-3
0	0.128799	0.051	0.017	0	0	Cldn10
0	0.12774	0.013	0.018	0	0	Igkv9-120
0	0.125965	0.022	0.064	0	0	Ryr2
0	0.124616	0.012	0.06	0	0	Ighv4-1
0	0.120719	0.014	0.031	0	0	Ighv1-50
0	0.118205	0.014	0.033	0	0	Ighv1-72
0	0.118079	0.016	0.079	0	0	Ighv1-52
0	0.116577	0.015	0.088	0	0	Ighv5-16
0	0.115774	0.014	0.038	0	0	Ighv14-4
0	0.112594	0.009	0.011	0	0	Igkv16-104
0	0.110839	0.01	0.007	0	0	Ighv5-4
0	0.110169	0.008	0.002	0	0	Ighv6-6
0	0.110035	0.014	0.036	0	0	Ighv1-69
0	0.109764	0.013	0.029	0	0	Ighv1-76
0	0.109686	0.006	0	0	0	Ighv1-39
0	0.109466	0.012	0.021	0	0	Igkv6-20
0	0.109149	0.011	0.011	0	0	Ighv8-12
0	0.106944	0.013	0.022	0	0	Ighv1-15
0	0.105931	0.012	0.027	0	0	Ighv1-74
0	0.105615	0.013	0.028	0	0	Ighv2-2
0	0.105313	0.012	0.009	0	0	Gm34225
0	0.100321	0.011	0.02	0	0	Ighv1-59
0	0.0988196	0.016	0.048	0	0	Gm37876
0	0.098785	0.01	0.003	0	0	Igkv3-4
0	0.0985566	0.011	0.012	0	0	Ighv1-22
0	0.0984965	0.009	0.002	0	0	Igkv6-17
0	0.0966136	0.012	0.073	0	0	Ighv14-2
0	0.0965687	0.011	0.008	0	0	1700016K19Rik
0	0.0963179	0.01	0.005	0	0	Igkv6-32
0	0.0963136	0.006	0.003	0	0	Ighv7-3
0	0.0944362	0.066	0.058	0	0	Edaradd
0	0.0912287	0.023	0.047	0	0	Mreg
0	0.0897509	0.006	0.003	0	0	Ighv10-3
0	0.087519	0.014	0.075	0	0	Ighv1-47
0	0.0853616	0.009	0.003	0	0	Ighv1-75
0	0.081697	0.014	0.005	0	0	Grm6
0	0.0806072	0.008	0.001	0	0	Igkv8-27
0	0.0797029	0.008	0.035	0	0	Ighv1-78
0	0.0757439	0.009	0.004	0	0	Ighv2-5
0	0.0749659	0.011	0.017	0	0	Terb1
0	0.0744155	0.007	0.032	0	0	Igkv15-103
0	0.0724734	0.009	0.014	0	0	Scn8a
0	0.0706709	0.078	0.051	0	0	Gm42722
0	0.0687394	0.009	0.01	0	0	Igkv8-24
0	0.0659492	0.008	0.003	0	0	Gm15821
0	0.0647592	0.007	0.001	0	0	Lamp3
0	0.0636492	0.017	0.008	0	0	Map3k19
0	0.0633811	0.009	0.006	0	0	Gm31499
0	0.0630948	0.01	0.022	0	0	Igkv2-137
0	0.0554252	0.008	0.003	0	0	Ighv1-54
0	0.0542816	0.006	0	0	0	4933432K03Rik
0	0.0528886	0.02	0.12	0	0	Igkv1-88
0	0.0509576	0.006	0.001	0	0	Igkv12-41
0	0.0497677	0.01	0.028	0	0	Igkv8-19
0	0.0484792	0.009	0.025	0	0	Ighv1-5
0	0.046929	0.013	0.008	0	0	Spaca1
0	0.0465985	0.042	0.049	0	0	Xkrx
0	0.0465635	0.007	0.004	0	0	Ighv1-42
0	0.0463674	0.009	0.057	0	0	Muc3a
0	0.0458944	0.012	0.015	0	0	Gm11738
0	0.0432966	0.009	0.016	0	0	Gm32235
0	0.0426574	0.008	0.022	0	0	Ighv7-1
0	0.0422749	0.005	0.001	0	0	Gm15829
0	0.0419444	0.008	0.005	0	0	Gm49439
0	0.0418894	0.006	0.001	0	0	I830134H01Rik
0	0.041479	0.011	0.064	0	0	Ighv5-9-1
0	0.0405372	0.014	0.1	0	0	Ighv9-4
0	0.0401124	0.006	0.01	0	0	Gm29417
0	0.0389761	0.01	0.045	0	0	Ighv14-3
0	0.0381041	0.019	0.01	0	0	Glyctk
0	0.0378835	0.008	0.008	0	0	Gm30082
0	0.0369788	0.013	0.04	0	0	AC154200.1
0	0.0367799	0.072	0.076	0	0	Chst10
0	0.0363669	0.009	0.013	0	0	Gm47248
0	0.0321047	0.007	0.006	0	0	Ighv9-1
0	0.0311095	0.008	0.005	0	0	Gm15567
0	0.028905	0.002	0.028	0	0	Platr7
0	0.0284583	0.035	0.04	0	0	Gm46218
0	0.0278802	0.03	0.025	0	0	Sag
0	0.0273327	0.008	0.006	0	0	Gm17029
0	0.0263183	0.01	0.038	0	0	Ighv1-85
0	0.0260167	0.008	0.009	0	0	Gm45411
0	0.0247948	0.031	0.081	0	0	Tacstd2
0	0.0190113	0.019	0.213	0	0	Ighv5-12
0	0.0188797	0.009	0.024	0	0	D030055H07Rik
0	0.0153975	0.006	0.002	0	0	1700003G18Rik
0	0.0140092	0.006	0.002	0	0	Gm17203
0	0.0134303	0.061	0.048	0	0	Dclk2
0	0.0109613	0.021	0.203	0	0	Ighv15-2
0	0.00988067	0.002	0.027	0	0	5033403F01Rik
0	0.0091402	0.014	0.012	0	0	Slc18a2
0	0.00833669	0.053	0.065	0	0	Carns1
0	0.00733783	0.006	0.008	0	0	Reep2
0	0.00701521	0.01	0.018	0	0	Gm44623
0	0.00666792	0.004	0.01	0	0	Gm11455
0	0.00618948	0.008	0.013	0	0	Col10a1
0	0.00608429	0.008	0.024	0	0	Hspg2
0	0.0054477	0.005	0.002	0	0	A3galt2
0	0.00503173	0.006	0.006	0	0	Gm31804
0	0.00397551	0.006	0.006	0	0	Gm14027
0	0.00308468	0.039	0.032	0	0	Gm48960
0	0.00295225	0.008	0.006	0	0	Gm13270
0	0.00206575	0.015	0.011	0	0	Gm26670
0	0.00190404	0.005	0.042	0	0	Tpsab1
0	0.00114602	0.002	0.001	0	0	Vmn1r218
0	-0.00122785	0.014	0.096	0	0	Sema3g
0	-0.00128566	0.002	0.002	0	0	Tspan32os
0	-0.00221537	0.01	0.013	0	0	5430421F17Rik
0	-0.00283065	0.006	0.017	0	0	Gm49753
0	-0.0042437	0.006	0.005	0	0	Gm43024
0	-0.00504511	0.214	0.098	0	0	Gm17140
0	-0.00558332	0.052	0.049	0	0	Zfp169
0	-0.00629744	0.002	0.014	0	0	Nexn
0	-0.00821612	0.086	0.072	0	0	Nudt17
0	-0.00855457	0.016	0.111	0	0	Podxl
0	-0.0091655	0.202	0.118	0	0	Gfi1b
0	-0.00917545	0.003	0.003	0	0	Gm49795
0	-0.00941085	0.158	0.116	0	0	Apol7c
0	-0.0099221	0.01	0.009	0	0	A530072M11Rik
0	-0.0100618	0.081	0.07	0	0	Adamdec1
0	-0.0104622	0.001	0.02	0	0	Gm5577
0	-0.0105195	0.07	0.075	0	0	Plscr2
0	-0.0105341	0.084	0.068	0	0	Nqo1
0	-0.0107841	0.001	0.03	0	0	Apol10b
0	-0.0112173	0.002	0.039	0	0	Gm26877
0	-0.0112483	0.018	0.049	0	0	Gm43674
0	-0.0112531	0.032	0.144	0	0	Gm20485
0	-0.0114794	0.086	0.08	0	0	Serpind1
0	-0.011585	0.006	0.004	0	0	Gm10856
0	-0.0124236	0.006	0.007	0	0	Gm30122
0	-0.0130745	0.228	0.106	0	0	Prss22
0	-0.0138935	0.001	0.018	0	0	Gxylt2
0	-0.0139103	0.008	0.041	0	0	2010103J01Rik
0	-0.0141524	0.02	0.082	0	0	1600014C23Rik
0	-0.0146761	0.024	0.049	0	0	Sned1
0	-0.0152785	0.014	0.162	0	0	Gm47708
0	-0.0154235	0.107	0.091	0	0	Gm50275
0	-0.0156827	0.013	0.047	0	0	Gm13073
0	-0.0162846	0.118	0.074	0	0	Gm49767
0	-0.0165817	0.06	0.061	0	0	Lncbate6
0	-0.0170573	0.026	0.102	0	0	Gm21859
0	-0.0178995	0.009	0.063	0	0	Gm43579
0	-0.0179265	0.003	0.033	0	0	Pln
0	-0.0179486	0.004	0.003	0	0	Gm26575
0	-0.0179681	0.061	0.063	0	0	Gata2
0	-0.0183625	0.033	0.058	0	0	Hspb7
0	-0.0185061	0.007	0.024	0	0	Gm31374
0	-0.0190817	0.03	0.052	0	0	Cxcl12
0	-0.019519	0.022	0.047	0	0	Tpsb2
0	-0.0204233	0.026	0.112	0	0	Trav13n-1
0	-0.02046	0.01	0.051	0	0	Mgll
0	-0.0207002	0.023	0.033	0	0	Fbxw10
0	-0.0215929	0.007	0.03	0	0	1700034I23Rik
0	-0.0219509	0.012	0.098	0	0	Gm15893
0	-0.02201	0.026	0.141	0	0	A230020J21Rik
0	-0.0222904	0.002	0.033	0	0	Ctsk
0	-0.0225898	0.099	0.096	0	0	Plet1
0	-0.0226469	0.136	0.086	0	0	Tmem150c
0	-0.0226749	0.174	0.086	0	0	Rab15
0	-0.022855	0.161	0.084	0	0	4931406B18Rik
0	-0.0237929	0.178	0.087	0	0	Gm34921
0	-0.0239036	0.018	0.046	0	0	Gm16181
0	-0.0239152	0.001	0.003	0	0	Gm47391
0	-0.0245278	0.21	0.11	0	0	Slc22a20
0	-0.024791	0	0.022	0	0	Actg2
0	-0.0256906	0.121	0.077	0	0	Wwtr1
0	-0.026049	0.017	0.08	0	0	Trav8-2
0	-0.0265263	0.005	0.006	0	0	Phkg1
0	-0.0270226	0.118	0.073	0	0	Gm19510
0	-0.0273015	0.002	0.038	0	0	Pcsk1
0	-0.0277642	0.002	0.003	0	0	AI429214
0	-0.0281296	0.035	0.167	0	0	Trim29
0	-0.0287405	0.003	0.003	0	0	Sap30bpos
0	-0.0287554	0.201	0.095	0	0	Olfm4
0	-0.0292441	0.011	0.045	0	0	Prdm8
0	-0.0294042	0.208	0.109	0	0	F730035M05Rik
0	-0.0297695	0.023	0.059	0	0	Gm13822
0	-0.0299584	0.059	0.062	0	0	Slc15a2
0	-0.0301488	0.008	0.031	0	0	Gm49024
0	-0.0302712	0.01	0.043	0	0	Trav8n-2
0	-0.0307147	0.005	0.041	0	0	Gm41664
0	-0.0327249	0.016	0.058	0	0	Gm27240
0	-0.0328819	0.011	0.048	0	0	Edn1
0	-0.0332099	0.002	0.039	0	0	Lad1
0	-0.0332553	0	0.036	0	0	Gpx8
0	-0.0334137	0	0.029	0	0	Tgfa
0	-0.0340281	0.013	0.138	0	0	Gm11032
0	-0.0343533	0.003	0.04	0	0	Gm28347
0	-0.034959	0.014	0.083	0	0	Trav13n-4
0	-0.0351093	0.016	0.055	0	0	Trav16d-dv11
0	-0.0357581	0.004	0.004	0	0	Gm36208
0	-0.036545	0.253	0.123	0	0	Chac1
0	-0.0366502	0	0.021	0	0	Wscd1
0	-0.0368334	0	0.017	0	0	Trav12-3
0	-0.0371816	0.001	0.003	0	0	Tbc1d22bos
0	-0.0373334	0.016	0.048	0	0	Eml1
0	-0.0375534	0.006	0.043	0	0	1810019D21Rik
0	-0.0376172	0	0.013	0	0	Cybrd1
0	-0.0376704	0.121	0.099	0	0	Klf5
0	-0.0377119	0.007	0.018	0	0	Gm30214
0	-0.0378864	0.159	0.088	0	0	Gm31583
0	-0.0380053	0.001	0.002	0	0	Ccdc184
0	-0.0384732	0.005	0.046	0	0	Mdk
0	-0.0386143	0.009	0.049	0	0	Tnnc1
0	-0.0387484	0.011	0.051	0	0	Cavin1
0	-0.039242	0.005	0.048	0	0	C430049B03Rik
0	-0.0397057	0.002	0.003	0	0	Styxl1
0	-0.0406516	0.086	0.066	0	0	Ifit1bl2
0	-0.0418033	0.222	0.108	0	0	Gm2511
0	-0.0420644	0.083	0.064	0	0	Ccr3
0	-0.0428883	0	0.002	0	0	Trbv24
0	-0.0435476	0.001	0.039	0	0	Mgarp
0	-0.043771	0.007	0.019	0	0	Trav12-1
0	-0.0442763	0.009	0.044	0	0	Gm41409
0	-0.044568	0.003	0.003	0	0	Trav14-3
0	-0.0447478	0.06	0.065	0	0	Prok2
0	-0.0455399	0.003	0.003	0	0	Mccc1os
0	-0.0471898	0.04	0.06	0	0	Gucy2c
0	-0.0471964	0.148	0.084	0	0	Gm26626
0	-0.047648	0.042	0.063	0	0	Ankrd1
0	-0.0476951	0.173	0.091	0	0	Gm2396
0	-0.0483802	0.186	0.098	0	0	Cldn1
0	-0.0491254	0.165	0.087	0	0	Mrgpra2a
0	-0.0495293	0.155	0.087	0	0	Gm10851
0	-0.0495683	0.008	0.032	0	0	Trav5-1
0	-0.0501845	0.005	0.033	0	0	Slco4a1
0	-0.050413	0.138	0.08	0	0	D630023F18Rik
0	-0.0519358	0.094	0.074	0	0	Csf3
0	-0.0521985	0.233	0.109	0	0	9830107B12Rik
0	-0.0523843	0.001	0.037	0	0	5930403N24Rik
0	-0.0524032	0.002	0.035	0	0	Spin2c
0	-0.0536273	0	0.016	0	0	Trbv5
0	-0.0538951	0.015	0.049	0	0	Schip1
0	-0.054324	0.018	0.048	0	0	Gm28836
0	-0.0547448	0.074	0.075	0	0	Jam2
0	-0.0550977	0.041	0.046	0	0	Carf
0	-0.0555767	0.09	0.069	0	0	Zfp503
0	-0.0570096	0.015	0.018	0	0	Gm11342
0	-0.0588845	0.005	0.012	0	0	Fzd10
0	-0.0592605	0.199	0.101	0	0	Cstdc5
0	-0.0603256	0.023	0.051	0	0	Fst
0	-0.0604742	0.146	0.083	0	0	Mgam
0	-0.0609589	0.015	0.081	0	0	AV039307
0	-0.0615106	0.187	0.095	0	0	Stfa3
0	-0.0617881	0.004	0.004	0	0	Trav9-2
0	-0.0623458	0.069	0.07	0	0	AI463229
0	-0.0627269	0.005	0.008	0	0	9530097N15Rik
0	-0.0633544	0.128	0.083	0	0	Ankrd66
0	-0.064024	0.175	0.1	0	0	1700071M16Rik
0	-0.0641527	0.02	0.058	0	0	Map1b
0	-0.0641678	0.011	0.048	0	0	Gzmc
0	-0.0643716	0.011	0.018	0	0	Gm36266
0	-0.0645088	0.175	0.094	0	0	Ceacam10
0	-0.064531	0.005	0.012	0	0	Sema4g
0	-0.0647638	0.002	0.003	0	0	Trav10
0	-0.0656827	0.004	0.01	0	0	Mmp11
0	-0.0679589	0.006	0.049	0	0	Tmsb15a
0	-0.0679629	0	0.023	0	0	Klra5
0	-0.0684244	0.258	0.156	0	0	Ly6g
0	-0.0686884	0.032	0.065	0	0	Enah
0	-0.0688885	0.019	0.028	0	0	Vmn2r97
0	-0.0694828	0.019	0.024	0	0	Gm20045
0	-0.0703881	0.21	0.11	0	0	Dach1
0	-0.0720652	0	0.014	0	0	Trbv17
0	-0.0726952	0.01	0.022	0	0	1700019D03Rik
0	-0.0734979	0.266	0.147	0	0	Cebpe
0	-0.0737313	0.16	0.109	0	0	Bmx
0	-0.0757045	0.227	0.12	0	0	Stfa1
0	-0.077494	0.132	0.083	0	0	Gm12589
0	-0.0779616	0.001	0.005	0	0	AW046200
0	-0.0781575	0.126	0.089	0	0	Acta2
0	-0.0786032	0.006	0.018	0	0	Trav7-5
0	-0.0788943	0.172	0.099	0	0	Mrgpra2b
0	-0.0798217	0	0.026	0	0	Gm6209
0	-0.08052	0.002	0.012	0	0	Adamtsl2
0	-0.0808259	0.099	0.075	0	0	Rufy4
0	-0.0821055	0.065	0.076	0	0	1110002J07Rik
0	-0.083135	0.002	0.005	0	0	Fjx1
0	-0.0834737	0.005	0.01	0	0	Gm32200
0	-0.0836534	0.009	0.013	0	0	Pik3r3
0	-0.0837596	0.01	0.047	0	0	9130230L23Rik
0	-0.0839702	0.021	0.056	0	0	Gm17055
0	-0.084494	0.002	0.006	0	0	Ict1os
0	-0.0846873	0.206	0.109	0	0	Stfa2
0	-0.0850651	0.184	0.099	0	0	Gm38832
0	-0.0852187	0.005	0.043	0	0	Gm33782
0	-0.0853946	0.012	0.056	0	0	Myl2
0	-0.0857967	0.003	0.005	0	0	Samd13
0	-0.085849	0.005	0.007	0	0	Gm42696
0	-0.0859714	0.154	0.101	0	0	B230208H11Rik
0	-0.0877672	0.092	0.075	0	0	Snai1
0	-0.0897299	0.013	0.023	0	0	Gm49756
0	-0.0898911	0.003	0.037	0	0	a
0	-0.0908856	0.021	0.024	0	0	Gm8251
0	-0.0910869	0.099	0.082	0	0	Ccdc80
0	-0.0915804	0.025	0.031	0	0	Tulp3
0	-0.0922787	0.001	0.007	0	0	Inka2
0	-0.0925673	0.07	0.097	0	0	Whrn
0	-0.0927026	0	0.034	0	0	Gzmk
0	-0.0929991	0.025	0.033	0	0	Nnt
0	-0.0946843	0.021	0.032	0	0	Gm50232
0	-0.0989081	0.033	0.067	0	0	Ccdc189
0	-0.0998452	0.083	0.078	0	0	Rasip1
0	-0.100211	0.01	0.028	0	0	Mm2pr
0	-0.100612	0.015	0.087	0	0	Gria2
0	-0.102393	0.17	0.098	0	0	Ankrd22
0	-0.102708	0.039	0.055	0	0	Gm21781
0	-0.103089	0.005	0.015	0	0	Cldn4
0	-0.10314	0.032	0.068	0	0	Hic1
0	-0.103405	0.151	0.092	0	0	Csta2
0	-0.103544	0.205	0.11	0	0	Gm11827
0	-0.108802	0	0.006	0	0	Gm14718
0	-0.113535	0.003	0.041	0	0	Cited4
0	-0.113815	0.012	0.02	0	0	Tert
0	-0.115035	0.004	0.052	0	0	Slc6a13
0	-0.115874	0.012	0.023	0	0	Gm49492
0	-0.116823	0.012	0.02	0	0	1700010I14Rik
0	-0.117391	0.012	0.062	0	0	Flt1
0	-0.118023	0.061	0.078	0	0	Rnd1
0	-0.118034	0.103	0.085	0	0	Acot1
0	-0.118508	0.008	0.016	0	0	Gm42701
0	-0.119	0	0.042	0	0	Gm47662
0	-0.119043	0.002	0.012	0	0	Rhbdl1
0	-0.120109	0.086	0.089	0	0	Rhov
0	-0.120735	0.08	0.084	0	0	Ptgs2os
0	-0.12508	0.097	0.097	0	0	Soat2
0	-0.126188	0.133	0.088	0	0	Nos2
0	-0.126459	0.106	0.09	0	0	Skint3
0	-0.126671	0.003	0.05	0	0	9130015A21Rik
0	-0.127136	0.026	0.069	0	0	Fabp4
0	-0.127154	0.044	0.066	0	0	Cd300e
0	-0.127192	0.113	0.088	0	0	Aqp9
0	-0.13115	0.018	0.067	0	0	Rps6ka2
0	-0.131723	0.062	0.104	0	0	Gm31718
0	-0.132881	0.094	0.105	0	0	Ngp
0	-0.133244	0.03	0.058	0	0	Vmn2r84
0	-0.133905	0	0.018	0	0	Gpr83
0	-0.135042	0.008	0.055	0	0	Nrarp
0	-0.13519	0.029	0.042	0	0	Ptpn14
0	-0.135239	0.007	0.031	0	0	Trav14d-3-dv8
0	-0.13533	0	0.034	0	0	Wdr95
0	-0.137337	0	0.045	0	0	Col15a1
0	-0.137701	0.105	0.111	0	0	Ly6i
0	-0.138335	0.01	0.021	0	0	A930001M01Rik
0	-0.138538	0.03	0.064	0	0	Gm19605
0	-0.14137	0.115	0.086	0	0	F3
0	-0.14189	0.088	0.089	0	0	Tnfaip6
0	-0.142701	0.027	0.044	0	0	Gm34006
0	-0.143828	0.011	0.045	0	0	Gm47512
0	-0.148369	0.014	0.049	0	0	4921525O09Rik
0	-0.150064	0.063	0.129	0	0	Gpat3
0	-0.151744	0.064	0.077	0	0	Pakap.1
0	-0.154478	0.045	0.074	0	0	Krba1
0	-0.155838	0.002	0.017	0	0	Celsr2
0	-0.156406	0.095	0.089	0	0	Inhba
0	-0.158433	0.038	0.055	0	0	Unc5cl
0	-0.159969	0.073	0.094	0	0	Mmp25
0	-0.163475	0.012	0.029	0	0	Gm43560
0	-0.163794	0.017	0.031	0	0	Zfp773
0	-0.164993	0.006	0.02	0	0	Gm43707
0	-0.16889	0.068	0.103	0	0	P2ry13
0	-0.169177	0.024	0.048	0	0	Ttbk2
0	-0.16945	0.048	0.071	0	0	Gm45902
0	-0.172553	0.002	0.045	0	0	Arl4d
0	-0.174842	0.071	0.098	0	0	Treml4
0	-0.175577	0.164	0.104	0	0	Chil1
0	-0.177387	0.139	0.104	0	0	Dhrs9
0	-0.177987	0.053	0.088	0	0	Mctp2
0	-0.1782	0.076	0.098	0	0	Gpr84
0	-0.179909	0.006	0.024	0	0	Gfod2
0	-0.181121	0.027	0.073	0	0	Ace
0	-0.183959	0.073	0.104	0	0	Tnk2
0	-0.183984	0.085	0.12	0	0	Cass4
0	-0.184039	0.012	0.079	0	0	Acpp
0	-0.18558	0.001	0.061	0	0	Abcb1a
0	-0.186187	0.01	0.035	0	0	Gm26692
0	-0.188169	0.003	0.06	0	0	Ccno
0	-0.189266	0.048	0.086	0	0	Gm31814
0	-0.191266	0.033	0.065	0	0	Sidt1
0	-0.194041	0.096	0.097	0	0	Slc40a1
0	-0.196286	0.006	0.023	0	0	Neu3
0	-0.198402	0	0.014	0	0	Slc5a9
0	-0.199477	0.007	0.025	0	0	Gm42982
0	-0.200399	0.052	0.082	0	0	Akap12
0	-0.202484	0.002	0.049	0	0	Klrg1
0	-0.202537	0.039	0.082	0	0	Gm19696
0	-0.203365	0.049	0.087	0	0	Eml5
0	-0.204094	0.001	0.027	0	0	Foxp3
0	-0.204679	0.035	0.085	0	0	Kcnj2
0	-0.207675	0	0.05	0	0	Clnk
0	-0.208618	0.15	0.227	0	0	Trim56
0	-0.214303	0.103	0.124	0	0	Dgat2
0	-0.21522	0.054	0.087	0	0	Abhd18
0	-0.216665	0.044	0.067	0	0	Sema7a
0	-0.220364	0.039	0.085	0	0	Gm36723
0	-0.2208	0.015	0.074	0	0	Tle2
0	-0.220849	0.036	0.102	0	0	Rab44
0	-0.223012	0.045	0.087	0	0	Zfp846
0	-0.228446	0.004	0.025	0	0	Nipal1
0	-0.229168	0.007	0.074	0	0	Tbx21
0	-0.230879	0.02	0.063	0	0	Hist4h4
0	-0.235195	0.003	0.028	0	0	Gm47015
0	-0.235274	0.006	0.059	0	0	Klra3
0	-0.236098	0.024	0.073	0	0	Mturn
0	-0.237438	0.031	0.068	0	0	Btbd8
0	-0.240175	0.024	0.07	0	0	Slc25a27
0	-0.244121	0.009	0.064	0	0	Klrb1a
0	-0.244328	0.131	0.13	0	0	Sgms2
0	-0.245145	0.073	0.123	0	0	Carmil2
0	-0.247297	0.156	0.226	0	0	Senp1
0	-0.24737	0.051	0.101	0	0	Faah
0	-0.247604	0.008	0.038	0	0	Mettl27
0	-0.249683	0.013	0.054	0	0	Brdt
0	-0.250484	0.062	0.115	0	0	Setd4
0	-0.250981	0.006	0.03	0	0	Gm14085
0	-0.258143	0.03	0.078	0	0	Lrrc1
0	-0.25982	0.014	0.046	0	0	B630019A10Rik
0	-0.260587	0.126	0.167	0	0	Neil1
0	-0.263665	0.07	0.126	0	0	Gabbr1
0	-0.264018	0.119	0.121	0	0	Id1
0	-0.266441	0	0.034	0	0	Gm43647
0	-0.267681	0.108	0.173	0	0	Uspl1
0	-0.267821	0.003	0.078	0	0	Samd3
0	-0.269172	0.004	0.036	0	0	C030034L19Rik
0	-0.274162	0.017	0.057	0	0	Msl3l2
0	-0.274981	0.111	0.176	0	0	Polg2
0	-0.280176	0.01	0.078	0	0	Klrb1b
0	-0.280595	0.004	0.073	0	0	Klrb1f
0	-0.294891	0.001	0.043	0	0	Gm2629
0	-0.296229	0	0.042	0	0	2900079G21Rik
0	-0.304251	0.142	0.209	0	0	Haus3
0	-0.306587	0.033	0.099	0	0	Ehd3
0	-0.308801	0.015	0.074	0	0	Klri2
0	-0.309181	0.156	0.251	0	0	Tmem71
0	-0.309647	0.127	0.197	0	0	Fam102a
0	-0.314594	0.003	0.049	0	0	Tgfbr3
0	-0.324857	0.008	0.077	0	0	Ifng
0	-0.326586	0.005	0.09	0	0	Spry2
0	-0.336049	0.074	0.153	0	0	Cep85
0	-0.344312	0.006	0.06	0	0	5830418P13Rik
0	-0.349923	0.007	0.061	0	0	Airn
0	-0.360606	0.009	0.061	0	0	Colq
0	-0.362187	0.006	0.062	0	0	Art4
0	-0.367511	0.021	0.105	0	0	Tmem191c
0	-0.368937	0.007	0.065	0	0	Ephb6
0	-0.37285	0.196	0.316	0	0	Mprip
0	-0.374987	0.143	0.227	0	0	Trim11
0	-0.376843	0.185	0.23	0	0	Inpp4b
0	-0.391668	0.077	0.182	0	0	Ndrg3
0	-0.394941	0.01	0.084	0	0	Plxdc1
0	-0.398868	0.008	0.08	0	0	Adcy6
0	-0.399308	0.094	0.186	0	0	Gimap1os
0	-0.406726	0.008	0.085	0	0	Atp10a
0	-0.414026	0.002	0.071	0	0	Klrc1
0	-0.41559	0.015	0.108	0	0	Abcb9
0	-0.41567	0.081	0.192	0	0	Bcat2
0	-0.416302	0.004	0.07	0	0	Klra7
0	-0.418259	0.013	0.094	0	0	Rab11fip4
0	-0.427335	0.096	0.229	0	0	Mapk9
0	-0.430671	0.052	0.158	0	0	Acsl3
0	-0.433759	0.007	0.085	0	0	Gtf2ird1
0	-0.434945	0.115	0.255	0	0	Dclre1c
0	-0.439479	0.195	0.318	0	0	Tecpr1
0	-0.451598	0.258	0.349	0	0	Rasgrp1
0	-0.461965	0.059	0.199	0	0	Stat5a
0	-0.470651	0.035	0.145	0	0	Nck2
0	-0.473521	0.073	0.186	0	0	Gbp4
0	-0.477014	0.112	0.273	0	0	Sgpp1
0	-0.477826	0.005	0.117	0	0	St8sia1
0	-0.48289	0.062	0.177	0	0	Atp1b1
0	-0.48346	0.057	0.161	0	0	Dgke
0	-0.490863	0.011	0.081	0	0	Ncr1
0	-0.503288	0.039	0.174	0	0	Plcg1
0	-0.505148	0.096	0.226	0	0	Tapt1
0	-0.518237	0.033	0.164	0	0	Ift80
0	-0.518533	0.057	0.197	0	0	Tnik
0	-0.540133	0.006	0.109	0	0	Ptprf
0	-0.543846	0.042	0.164	0	0	Dnah8
0	-0.55003	0.026	0.151	0	0	Gm26930
0	-0.559009	0.097	0.251	0	0	Kbtbd11
0	-0.559109	0.081	0.218	0	0	Patz1
0	-0.568374	0.054	0.217	0	0	Abcc5
0	-0.573776	0.101	0.226	0	0	Vamp1
0	-0.586605	0.006	0.164	0	0	Cd96
0	-0.598477	0.19	0.398	0	0	Cnot6
0	-0.635742	0.026	0.183	0	0	Slc35d1
0	-0.64226	0.08	0.215	0	0	Utp14b
0	-0.654511	0.125	0.378	0	0	Utrn
0	-0.670185	0.002	0.06	0	0	Dapl1
0	-0.690154	0.136	0.398	0	0	Stat5b
0	-0.699709	0.02	0.163	0	0	Rapgef3
0	-0.758912	0.039	0.204	0	0	Nav2
0	-0.77232	0.185	0.354	0	0	Hdac7
0	-0.782256	0.021	0.182	0	0	Cd5
0	-0.802878	0.012	0.204	0	0	Gbp8
0	-0.825925	0.011	0.211	0	0	Cd6
0	-0.87654	0.011	0.273	0	0	Prkcq
0	-0.930158	0.12	0.412	0	0	Nrip1
0	-1.01191	0.082	0.502	0	0	Saraf
0	-1.02213	0.06	0.437	0	0	Znrf1
0	-1.03601	0.036	0.473	0	0	Arl4c
0	-1.04501	0.009	0.277	0	0	Tox
0	-1.09548	0.017	0.384	0	0	Cd247
0	-1.1313	0.077	0.386	0	0	Ssbp2
0	-1.14083	0.089	0.428	0	0	Nabp1
0	-1.14705	0.022	0.326	0	0	Nsg2
0	-1.21738	0.137	0.436	0	0	Rmnd5a
0	-1.27083	0.042	0.501	0	0	Ifngr1
0	-1.29386	0.012	0.454	0	0	Skap1
0	-1.31216	0.02	0.436	0	0	Itk
0	-1.31619	0.047	0.431	0	0	Emb
0	-1.32126	0.006	0.423	0	0	Ramp1
0	-1.36714	0.071	0.432	0	0	Cd27
0	-1.37001	0.026	0.355	0	0	Cd4
0	-1.39334	0.012	0.395	0	0	Cd28
0	-1.39371	0.012	0.256	0	0	Aqp11
0	-1.39876	0.024	0.354	0	0	Ldhb
0	-1.43391	0.028	0.517	0	0	Selplg
0	-1.47313	0.017	0.437	0	0	Lat
0	-1.47536	0.019	0.371	0	0	Lef1
0	-1.52837	0.006	0.555	0	0	Fyb
0	-1.57843	0.077	0.354	0	0	Gm4258
0	-1.73078	0.004	0.404	0	0	Bcl11b
0	-1.77008	0.025	0.418	0	0	Themis
0	-1.77111	0.025	0.462	0	0	Lck
0	-1.86955	0.02	0.323	0	0	Cd8a
0	-1.91833	0.017	0.411	0	0	Trac
0	-1.97395	0.031	0.344	0	0	Ccr9
0	-1.98486	0.007	0.471	0	0	Cd3e
0	-2.03904	0.012	0.294	0	0	Arpp21
0	-2.04449	0.023	0.441	0	0	Txk
0	-2.1098	0.01	0.334	0	0	Myb
0	-2.23504	0.012	0.316	0	0	Sox4
0	-2.25594	0.008	0.477	0	0	Cd3d
0	-2.32272	0.016	0.323	0	0	Cd8b1
0	-2.34995	0.001	0.458	0	0	Cd3g
0	-2.38493	0.051	0.393	0	0	Mier1
0	-2.41726	0.008	0.431	0	0	Tcf7
0	-3.18382	0.039	0.348	0	0	Rag1
0	-4.34921	0.006	0.341	0	0	Trbc1
0	-4.88895	0.008	0.45	0	0	Trbc2
2.10812e-307	-0.216007	0.069	0.113	6.32436e-304	0	Cd101
6.03751e-307	-1.05831	0.119	0.432	1.81125e-303	0	Bcl2l11
1.08491e-306	0.0344032	0.009	0.042	3.25473e-303	0	BC051537
1.20901e-305	0.924274	0.519	0.186	3.62702e-302	0	Ifi30
1.78228e-303	-0.0645099	0.002	0.044	5.34684e-300	0	Itgad
1.78684e-303	-0.0936696	0	0.035	5.36052e-300	0	Rln3
4.24297e-303	-0.422715	0.234	0.328	1.27289e-299	0	Dgka
1.85664e-302	0.4849	0.085	0.035	5.56993e-299	0	Ddx25
4.17467e-302	-0.416799	0.047	0.148	1.2524e-298	0	Mad1l1
1.10744e-301	-1.05998	0.019	0.426	3.32233e-298	0	Rgs10
1.12663e-300	-0.10157	0.002	0.035	3.3799e-297	0	Ndnf
1.47707e-299	-0.375109	0.005	0.078	4.43122e-296	0	Eomes
3.60505e-298	-0.29924	0.104	0.138	1.08152e-294	0	Slfn4
1.08841e-297	-0.441343	0.256	0.354	3.26523e-294	0	Grap2
1.48587e-297	-0.044949	0.062	0.082	4.4576e-294	0	Fxyd7
4.45511e-296	-0.102471	0.16	0.135	1.33653e-292	0	Ltf
5.3439e-296	-0.114828	0.026	0.071	1.60317e-292	0	Klra17
9.82255e-296	-0.292727	0.028	0.08	2.94676e-292	0	Zfp408
7.09521e-294	-0.89629	0.094	0.265	2.12856e-290	0	Rnf157
1.09723e-293	-0.143992	0.002	0.05	3.29169e-290	0	Asb2
5.55288e-293	-0.0809119	0.005	0.01	1.66586e-289	0	1700062C10Rik
1.0854e-292	-0.0141062	0	0.025	3.2562e-289	0	Cpxm1
2.02109e-292	-0.245833	0.145	0.122	6.06327e-289	0	Fpr1
2.67612e-292	-0.291096	0.094	0.135	8.02837e-289	0	Olr1
7.2868e-292	-0.0615739	0.023	0.084	2.18604e-288	0	Atf5
1.54147e-291	-0.170545	0.037	0.124	4.62442e-288	0	Gm17056
1.22327e-290	0.369639	0.127	0.045	3.66982e-287	0	Cpm
2.56825e-290	-0.0623324	0.021	0.082	7.70475e-287	0	Phxr2
4.25834e-290	0.059792	0.006	0.004	1.2775e-286	0	Gm14964
7.31238e-288	-0.02412	0.012	0.05	2.19372e-284	0	Fcrl6
3.42767e-287	-0.0794184	0	0.006	1.0283e-283	0	Il4
4.60421e-286	-0.0127835	0.216	0.119	1.38126e-282	0	2810442N19Rik
7.91343e-286	-0.245906	0.129	0.121	2.37403e-282	0	Crispld2
9.482e-286	-0.251468	0.102	0.162	2.8446e-282	0	C030034I22Rik
1.28604e-285	-0.177825	0.071	0.101	3.85812e-282	0	Ear2
2.67833e-285	-0.194153	0.18	0.236	8.035e-282	0	Lztfl1
3.3977e-285	-0.00605536	0.019	0.061	1.01931e-281	0	Mrgprb1
3.84463e-285	-0.636879	0.155	0.304	1.15339e-281	0	Plcxd2
4.89205e-285	-1.03406	0.032	0.325	1.46761e-281	0	Pde4d
4.93769e-285	-0.724517	0.217	0.492	1.48131e-281	0	Pnrc1
1.48374e-284	-0.0167875	0	0.029	4.45123e-281	0	Glt1d1
2.93148e-284	-0.0323943	0.045	0.074	8.79444e-281	0	Fscn1
5.30806e-284	-0.0912794	0	0.02	1.59242e-280	0	Trbv13-3
1.39661e-280	0.342868	0.066	0.013	4.18982e-277	0	Il12a
1.73151e-280	-0.263909	0.079	0.144	5.19453e-277	0	Pou6f1
2.21047e-280	-0.0559358	0.092	0.095	6.63141e-277	0	C730034F03Rik
7.47679e-280	-0.674899	0.027	0.184	2.24304e-276	0	Gfi1
1.54024e-279	-0.877118	0.095	0.283	4.62073e-276	0	Dusp10
3.26317e-279	0.506503	0.12	0.031	9.78952e-276	0	Cacna1i
7.19658e-279	-0.051077	0.004	0.036	2.15898e-275	0	Ttn
1.17771e-278	-0.275114	0.055	0.116	3.53312e-275	0	Egln3
6.77676e-278	-0.64723	0.008	0.099	2.03303e-274	0	Gzmb
1.11903e-277	-0.115732	0.151	0.099	3.35708e-274	0	Gm37800
1.32479e-277	-0.270193	0.019	0.077	3.97438e-274	0	Slc25a23
1.39772e-277	-0.0988246	0.011	0.029	4.19315e-274	0	A430090L17Rik
1.14933e-276	0.346627	0.136	0.052	3.44799e-273	0	Gm15411
1.17946e-276	-0.698337	0.008	0.099	3.53837e-273	0	Klre1
2.65679e-276	0.0131868	0.013	0.035	7.97038e-273	0	Gm9968
6.21003e-276	-0.381513	0.008	0.063	1.86301e-272	0	Tnfrsf4
2.5274e-275	-0.00742113	0.219	0.173	7.5822e-272	0	H2-M2
3.14891e-275	-0.129256	0	0.018	9.44673e-272	0	Rab27b
5.87257e-275	-0.0915085	0.067	0.07	1.76177e-271	0	Il1bos
2.83062e-274	-0.142669	0.023	0.088	8.49186e-271	0	Ccdc126
4.04782e-274	-0.346954	0.197	0.136	1.21434e-270	0	Retnlg
1.05402e-273	-0.156576	0.13	0.094	3.16205e-270	0	Steap4
5.00634e-273	-0.267266	0.076	0.147	1.5019e-269	0	Alox5
6.81846e-273	-0.372167	0.01	0.061	2.04554e-269	0	Klra4
6.62762e-272	-0.135852	0.081	0.08	1.98829e-268	0	Gm11714
1.18821e-271	0.147742	0.051	0.046	3.56462e-268	0	A230059L01Rik
7.17253e-271	-0.613344	0.128	0.146	2.15176e-267	0	Cxcl3
3.14206e-270	2.02173	0.606	0.067	9.42617e-267	0	Fcer2a
4.01475e-270	-0.0676843	0	0.006	1.20442e-266	0	Nrn1
5.5203e-270	-0.141373	0.009	0.031	1.65609e-266	0	Gm11725
3.98723e-269	-0.677748	0.005	0.09	1.19617e-265	0	Xcl1
5.64015e-269	-0.643619	0.166	0.167	1.69205e-265	0	Lcn2
1.16016e-268	0.0429905	0.004	0.015	3.48049e-265	0	Slco5a1
4.58934e-268	-0.233636	0.069	0.135	1.3768e-264	0	Slc22a15
8.26486e-268	-0.0196145	0.048	0.06	2.47946e-264	0	Klrb1
2.28032e-267	-0.102229	0.087	0.084	6.84097e-264	0	Gm14286
1.87223e-266	-1.00167	0.007	0.253	5.61669e-263	0	Trat1
2.44134e-266	-0.173479	0.006	0.019	7.32403e-263	0	Gm7967
2.01147e-265	0.558134	0.124	0.032	6.03441e-262	0	B3gnt7
1.15606e-264	-0.0392953	0	0.025	3.46817e-261	0	Ptpn5
2.06845e-264	0.0938512	0.009	0.045	6.20534e-261	0	Igkv5-43
2.97033e-264	-0.0241091	0.024	0.063	8.911e-261	0	C6
6.64443e-264	-0.600756	0.163	0.163	1.99333e-260	0	Wfdc21
2.64713e-262	-0.164967	0.013	0.036	7.94139e-259	0	Gm43259
3.06703e-262	-1.45838	0.006	0.399	9.2011e-259	0	Thy1
3.83105e-262	0.48946	0.127	0.083	1.14932e-258	0	Ffar1
1.32918e-261	0.00345243	0.004	0.032	3.98755e-258	0	Gm12953
1.6583e-261	-0.0319851	0.135	0.09	4.97489e-258	0	8030442B05Rik
3.27834e-261	-0.229466	0.039	0.103	9.83501e-258	0	Adgre4
1.49742e-260	-0.0878234	0.032	0.076	4.49227e-257	0	Ifit3b
2.22377e-260	1.37426	0.628	0.125	6.67132e-257	0	Hvcn1
6.1272e-260	-0.0225532	0	0.023	1.83816e-256	0	Zfp879
1.58083e-259	-0.0648971	0	0.022	4.74248e-256	0	Dmrta1
2.32904e-259	2.23282	0.59	0.057	6.98712e-256	0	Vpreb3
2.53983e-258	-0.249596	0.089	0.153	7.6195e-255	0	F630028O10Rik
2.97874e-258	-0.0148096	0.003	0.011	8.93622e-255	0	C130046K22Rik
3.05259e-258	-1.50688	0.023	0.269	9.15776e-255	0	Endou
6.83803e-258	-0.342049	0.139	0.165	2.05141e-254	0	Fpr2
7.49949e-258	-0.190774	0.023	0.065	2.24985e-254	0	Fbxl12os
2.59942e-257	-0.245147	0.138	0.162	7.79825e-254	0	Trem3
4.57366e-257	-0.0395398	0.004	0.045	1.3721e-253	0	Mmp2
5.41895e-257	-0.410332	0.084	0.141	1.62569e-253	0	Il1a
1.0164e-256	1.73381	0.616	0.12	3.04919e-253	0	Chchd10
1.68839e-256	-0.0776412	0.134	0.131	5.06516e-253	0	Serpinb2
5.33637e-256	-0.0908262	0.143	0.095	1.60091e-252	0	Retn
8.38461e-256	-0.00957648	0.013	0.061	2.51538e-252	0	Fcer1a
3.09349e-255	1.54122	0.584	0.066	9.28046e-252	0	Bcl11a
3.80413e-255	-0.0283549	0.001	0.002	1.14124e-251	0	Kcnh6
1.21339e-254	-0.27103	0	0.052	3.64016e-251	0	Cysltr2
1.86018e-254	-0.0457889	0.213	0.193	5.58053e-251	0	Pglyrp1
1.87406e-254	-1.9581	0.006	0.285	5.62217e-251	0	Dntt
2.60627e-254	-0.152875	0.192	0.122	7.81881e-251	0	Bcl2l15
1.60886e-253	-0.0518899	0.007	0.008	4.82659e-250	0	Gm47438
5.00559e-253	-0.0790695	0.075	0.072	1.50168e-249	0	Fam71f2
8.49748e-253	-0.740643	0.254	0.339	2.54924e-249	0	Gramd3
4.03944e-252	-0.0195519	0.183	0.154	1.21183e-248	0	Cavin3
1.66766e-251	-0.0749636	0.03	0.046	5.00297e-248	0	Gm17477
2.4356e-251	-0.163146	0.013	0.069	7.3068e-248	0	Krt83
3.123e-251	-0.402595	0.038	0.126	9.369e-248	0	Gm12258
4.70663e-251	-0.274952	0.081	0.154	1.41199e-247	0	Dmxl2
7.08051e-251	-0.0449006	0.014	0.027	2.12415e-247	0	Gm27253
7.77099e-251	-0.0295226	0.027	0.038	2.3313e-247	0	Cd46
1.62188e-250	-0.166377	0.072	0.115	4.86564e-247	0	F5
1.67103e-249	-0.0464646	0.29	0.2	5.0131e-246	0	Abca13
3.69447e-249	-0.0973273	0.152	0.099	1.10834e-245	0	Sycp2
4.92876e-249	0.0163737	0.002	0.02	1.47863e-245	0	Fam184b
9.72965e-249	-0.755556	0.159	0.477	2.9189e-245	0	Npc2
1.47546e-248	-0.155506	0.003	0.065	4.42639e-245	0	Ccdc152
4.50193e-248	-0.124825	0.063	0.1	1.35058e-244	0	Rnf128
8.62223e-248	-0.0540805	0.129	0.089	2.58667e-244	0	Chrm3
9.41017e-248	-0.56834	0.008	0.129	2.82305e-244	0	Serpinb6b
1.18671e-247	-1.05128	0.077	0.304	3.56012e-244	0	Xrcc6
2.30131e-247	-0.335866	0.097	0.156	6.90392e-244	0	Bcl2a1a
3.35985e-247	0.0302894	0.113	0.119	1.00796e-243	0	Ankrd33b
1.68696e-246	-0.138649	0.018	0.073	5.06088e-243	0	Scn2b
2.37856e-246	1.12764	0.568	0.151	7.13569e-243	0	Lmo2
3.36687e-246	-0.094931	0.05	0.063	1.01006e-242	0	Serpinb9b
3.87213e-246	-0.393884	0.012	0.067	1.16164e-242	0	Klra8
8.42092e-245	-0.721338	0.157	0.379	2.52628e-241	0	Clk3
1.74155e-244	-0.487851	0.251	0.341	5.22464e-241	0	Rnf145
3.38798e-244	-0.0829921	0.001	0.031	1.0164e-240	0	Tnnt2
3.50815e-244	-0.961887	0.011	0.264	1.05245e-240	0	Sla2
1.2007e-243	0.34611	0.157	0.068	3.6021e-240	0	Zbtb10
1.37537e-243	-0.136082	0.067	0.098	4.12611e-240	0	Gm9856
2.91921e-243	-0.0443946	0.099	0.118	8.75762e-240	0	Cav1
1.53438e-242	-0.0365475	0.049	0.085	4.60315e-239	0	Arhgap28
2.88858e-242	-0.0429651	0.025	0.043	8.66574e-239	0	Gm16794
9.13146e-242	-0.163605	0	0.013	2.73944e-238	0	Lrrc32
1.36776e-241	-0.25023	0.085	0.146	4.10327e-238	0	Srxn1
1.88069e-241	-0.227979	0.005	0.029	5.64206e-238	0	2010300C02Rik
2.9324e-241	-0.453162	0.143	0.267	8.79719e-238	0	Atl2
3.20705e-241	0.0536692	0.008	0.005	9.62114e-238	0	Nxnl2
1.44509e-240	0.653697	0.424	0.176	4.33526e-237	0	Plac8
3.35596e-240	-0.0203421	0.215	0.176	1.00679e-236	0	Clec4a4
1.46614e-239	-0.0728452	0.003	0.021	4.39841e-236	0	Gzmm
1.51739e-239	-0.0167806	0.001	0.002	4.55216e-236	0	Gm38250
8.05703e-239	-0.121832	0.01	0.047	2.41711e-235	0	Kcnj8
9.50429e-239	-0.0437158	0.429	0.251	2.85129e-235	0	Itgb2l
1.83394e-238	-0.0900637	0.093	0.079	5.50181e-235	0	Gm31683
2.24612e-238	0.444777	0.561	0.238	6.73837e-235	0	Ctsh
4.64648e-238	-0.143285	0.017	0.035	1.39394e-234	0	Gm50107
1.20698e-237	-0.757204	0.018	0.199	3.62094e-234	0	Prrt1
1.22198e-237	-0.0388525	0.293	0.205	3.66593e-234	0	Orm1
4.2608e-237	-0.164306	0.024	0.054	1.27824e-233	0	Camk2n1
4.99689e-237	0.233538	0.374	0.218	1.49907e-233	0	Cyp4f18
7.09941e-237	-0.640128	0.072	0.246	2.12982e-233	0	Cep97
1.2095e-236	-0.246903	0.12	0.162	3.6285e-233	0	Sirpb1b
2.66477e-236	-0.0528336	0	0.027	7.99431e-233	0	Rbpms2
8.96639e-236	0.426158	0.556	0.292	2.68992e-232	0	Serinc3
1.03439e-235	-0.250175	0.065	0.148	3.10317e-232	0	Fnip2
1.60488e-235	-1.57733	0.131	0.351	4.81463e-232	0	Hist3h2ba
5.67957e-235	-0.411399	0.003	0.055	1.70387e-231	0	Ly6c1
9.6583e-235	-0.751862	0.004	0.126	2.89749e-231	0	Klrk1
1.38423e-234	-0.019023	0.224	0.134	4.15268e-231	0	Rpl9-ps1
5.0778e-234	-0.024477	0	0.002	1.52334e-230	0	Amhr2
9.59142e-234	-0.207134	0.126	0.156	2.87743e-230	0	Tarm1
1.03781e-233	-0.431622	0.283	0.375	3.11344e-230	0	Itpr2
2.47432e-233	-0.0373325	0.02	0.07	7.42295e-230	0	Gm47525
4.76583e-233	0.152022	0.142	0.099	1.42975e-229	0	Rdh12
1.89218e-232	-1.12878	0.078	0.436	5.67654e-229	0	Tnfaip3
2.19235e-232	-0.444879	0.265	0.336	6.57704e-229	0	Zfp280d
2.62266e-232	1.02403	0.518	0.118	7.86799e-229	0	Blnk
5.63768e-232	0.375821	0.16	0.06	1.6913e-228	0	Gm30054
7.38171e-232	-0.164903	0.204	0.208	2.21451e-228	0	Fam169b
4.59501e-231	-0.292404	0.015	0.057	1.3785e-227	0	Slc43a1
8.12051e-231	0.493463	0.085	0.005	2.43615e-227	0	Iglv3
3.36752e-230	1.48413	0.494	0.242	1.01026e-226	0	Klf2
5.26619e-230	-0.0193177	0.036	0.079	1.57986e-226	0	Foxq1
7.32019e-230	2.64966	0.45	0.057	2.19606e-226	0	Iglc1
1.94717e-229	-0.31334	0.029	0.135	5.84152e-226	0	Nt5e
3.52098e-229	-0.156152	0.038	0.08	1.05629e-225	0	Car2
5.03487e-229	-1.07995	0.118	0.457	1.51046e-225	0	Fxyd5
7.19823e-229	-0.175296	0.234	0.187	2.15947e-225	0	Cd177
1.32613e-228	-0.976191	0.066	0.456	3.97838e-225	0	Snx18
2.76996e-228	-0.19569	0.066	0.158	8.30988e-225	0	Cd80
6.29703e-228	-0.367381	0.119	0.168	1.88911e-224	0	Prnp
1.08511e-227	-0.0178879	0.218	0.135	3.25533e-224	0	Gm40916
1.6087e-227	1.16865	0.553	0.227	4.82609e-224	0	Ltb
1.76396e-227	-0.756618	0.141	0.336	5.29187e-224	0	Spint2
4.49048e-227	-0.0209676	0.003	0.04	1.34714e-223	0	Ptprb
5.59131e-227	-1.20694	0.037	0.278	1.67739e-223	0	Gm15340
1.27399e-226	0.573623	0.141	0.032	3.82197e-223	0	Irgc1
1.4519e-226	-0.703111	0.151	0.429	4.35569e-223	0	Atp1b3
1.80183e-226	-0.462528	0.126	0.246	5.4055e-223	0	Pdk1
1.86435e-226	0.184824	0.037	0.049	5.59305e-223	0	Ighg3
7.4063e-226	-0.029585	0.013	0.053	2.22189e-222	0	Gm38979
8.02882e-226	0.0327975	0.005	0.01	2.40865e-222	0	Lrp2bp
5.29445e-225	-0.0225576	0.117	0.133	1.58834e-221	0	Postn
1.91785e-224	-0.0139158	0.049	0.07	5.75354e-221	0	Ttc21a
2.02257e-224	-0.0180553	0.01	0.05	6.0677e-221	0	Bicc1
5.62312e-224	-0.396349	0.255	0.321	1.68694e-220	0	Pik3ip1
6.29699e-224	-0.299709	0.141	0.171	1.8891e-220	0	Igfbp6
3.44675e-223	-0.100541	0.103	0.126	1.03402e-219	0	Flrt3
2.59406e-222	-0.278056	0.019	0.132	7.78217e-219	0	Fmnl2
8.3547e-222	-0.0185739	0.003	0.042	2.50641e-218	0	Gm17473
1.77266e-221	-0.0124169	0.249	0.198	5.31798e-218	0	Aplnr
8.74687e-221	0.66049	0.583	0.348	2.62406e-217	0	Cd52
1.80278e-220	-0.194496	0.183	0.128	5.40835e-217	0	Il1f9
2.48877e-220	-0.159736	0.001	0.02	7.46631e-217	0	Plod2
2.97933e-220	-0.260522	0.002	0.06	8.93798e-217	0	Tnfrsf9
8.85953e-220	1.37699	0.527	0.219	2.65786e-216	0	Dmxl1
1.77899e-219	-0.80665	0.158	0.429	5.33696e-216	0	Ccnd3
2.19016e-219	-0.35356	0.166	0.168	6.57048e-216	0	Mmp8
2.73667e-219	-1.02757	0.071	0.372	8.21001e-216	0	Ms4a6b
4.70584e-219	-0.0554618	0	0.015	1.41175e-215	0	Medag
1.80349e-218	-0.0960212	0.009	0.02	5.41047e-215	0	2200002D01Rik
2.28969e-218	-0.0108335	0.207	0.137	6.86908e-215	0	Gm10782
2.55665e-218	-0.130675	0.019	0.054	7.66994e-215	0	Mcam
2.96905e-218	0.157255	0.186	0.133	8.90714e-215	0	A630072M18Rik
3.9124e-218	0.117499	0.174	0.187	1.17372e-214	0	Adrb2
1.11301e-217	-0.167854	0.057	0.113	3.33904e-214	0	Lhfpl2
1.17311e-217	-0.137474	0.227	0.191	3.51932e-214	0	Tmem64
2.87947e-217	-0.00491362	0.002	0.004	8.6384e-214	0	Gm49886
8.50658e-216	-1.43456	0.027	0.135	2.55198e-212	0	Ccl5
1.13748e-215	-0.253361	0.074	0.166	3.41243e-212	0	Stx11
1.333e-215	-0.12392	0.006	0.029	3.99899e-212	0	Klra1
1.58493e-215	-0.148416	0.001	0.017	4.7548e-212	0	Ggt1
2.44263e-215	-0.0680612	0	0.024	7.32789e-212	0	Itgb8
3.46085e-215	-0.000582673	0.006	0.056	1.03825e-211	0	Gm28988
2.34285e-214	-0.0991627	0.12	0.092	7.02856e-211	0	Csta3
1.3204e-213	-0.0424254	0.002	0.02	3.96119e-210	0	Gm26885
1.4387e-213	0.217632	0.171	0.112	4.31611e-210	0	Trim30b
1.45597e-213	-0.145914	0.002	0.036	4.36792e-210	0	Rgs16
1.69476e-213	-0.0798576	0.161	0.11	5.08429e-210	0	Gm36660
2.20392e-213	-0.0248982	0	0.015	6.61177e-210	0	4930417H01Rik
5.51229e-213	-0.239275	0.095	0.163	1.65369e-209	0	Gm5150
9.64679e-213	-0.0515497	0.001	0.029	2.89404e-209	0	Rasgef1a
1.69673e-212	-0.159474	0	0.015	5.09019e-209	0	Igsf3
1.82328e-212	-0.0318307	0.012	0.016	5.46983e-209	0	Zfp27
4.58424e-212	-0.0201359	0.007	0.047	1.37527e-208	0	Peg10
2.61388e-211	-0.15883	0.008	0.031	7.84163e-208	0	Gm10392
3.80006e-211	-0.112555	0.22	0.14	1.14002e-207	0	Gpc3
7.75591e-211	-0.577394	0.133	0.181	2.32677e-207	0	Slpi
2.05008e-210	0.655149	0.504	0.267	6.15025e-207	0	Zfp36l1
2.42724e-210	-0.0320604	0.001	0.014	7.28173e-207	0	Trav11
4.64926e-210	-0.444533	0.142	0.252	1.39478e-206	0	A930024E05Rik
1.1228e-209	-0.113504	0.012	0.041	3.36841e-206	0	Il34
5.87177e-209	-0.186361	0.176	0.129	1.76153e-205	0	Entpd3
8.30979e-209	-0.232911	0.088	0.176	2.49294e-205	0	Bnip3
8.99504e-209	-0.256324	0.142	0.231	2.69851e-205	0	BC005561
2.22561e-208	-0.098965	0.033	0.088	6.67683e-205	0	Pgghg
2.9036e-208	-0.0999989	0.087	0.127	8.71081e-205	0	Camp
4.51693e-208	-0.251882	0.096	0.165	1.35508e-204	0	Morrbid
8.14283e-208	-0.0108634	0.262	0.208	2.44285e-204	0	Svep1
1.13576e-207	-0.0536648	0.013	0.018	3.40728e-204	0	Gm10827
2.30156e-207	-0.931575	0.027	0.246	6.90468e-204	0	Ntrk3
4.72586e-207	-0.0589215	0	0.034	1.41776e-203	0	Ncmap
7.39483e-207	-0.0339038	0.002	0.04	2.21845e-203	0	Penk
1.27916e-206	-0.104916	0.027	0.075	3.83748e-203	0	Eno3
2.21449e-206	-0.158992	0.149	0.115	6.64348e-203	0	Gm20406
2.33923e-206	-0.066737	0.013	0.06	7.01768e-203	0	Cryab
1.59104e-205	-0.187433	0.021	0.054	4.77311e-202	0	5930430L01Rik
1.87184e-205	-0.959121	0.136	0.412	5.61552e-202	0	Cyb5a
1.9949e-205	1.35459	0.498	0.076	5.98469e-202	0	Serpinb1a
5.76555e-205	-0.0574841	0.014	0.063	1.72967e-201	0	Lepr
7.30298e-205	-0.145837	0.047	0.138	2.19089e-201	0	Slc25a33
7.33367e-205	-0.0984918	0.001	0.008	2.2001e-201	0	Calca
8.68664e-205	1.56966	0.556	0.045	2.60599e-201	0	Pou2af1
9.08306e-205	-0.0019952	0.009	0.014	2.72492e-201	0	Selp
1.31955e-204	-0.0231821	0.114	0.091	3.95864e-201	0	Grm1
1.33363e-203	-0.134747	0.025	0.059	4.0009e-200	0	Olfr1033
5.16405e-203	-0.33071	0.307	0.373	1.54921e-199	0	Tia1
7.85116e-203	-0.0484766	0.052	0.098	2.35535e-199	0	Adam23
9.45723e-203	-0.0295283	0	0.005	2.83717e-199	0	Mpp2
1.72228e-202	-0.325485	0.002	0.081	5.16683e-199	0	Jup
2.15918e-202	-0.190865	0.158	0.116	6.47753e-199	0	Il23a
2.85298e-202	-0.499774	0.003	0.088	8.55893e-199	0	Klrc2
5.73545e-202	-0.0777373	0.016	0.06	1.72063e-198	0	Gm26583
5.92179e-202	-0.741107	0.036	0.221	1.77654e-198	0	Spo11
7.12604e-202	-0.589535	0.134	0.179	2.13781e-198	0	Lrg1
8.15711e-202	-0.115739	0.008	0.016	2.44713e-198	0	Gm47484
1.50989e-201	-0.186215	0.001	0.025	4.52968e-198	0	Ncald
4.43073e-201	-0.519231	0.17	0.259	1.32922e-197	0	Gm5914
6.03192e-201	-0.114542	0.116	0.141	1.80958e-197	0	Gpnmb
3.08987e-200	0.619628	0.46	0.145	9.2696e-197	0	Cd72
3.8579e-200	-0.281243	0.054	0.15	1.15737e-196	0	Ptgs1
6.99057e-200	-0.0308086	0	0.003	2.09717e-196	0	C1ql3
2.71172e-199	-0.590752	0.021	0.167	8.13516e-196	0	Dzip1
7.08947e-199	-0.188368	0.047	0.144	2.12684e-195	0	Pbx1
1.1032e-198	-0.0763684	0.09	0.18	3.30961e-195	0	Gla
1.61211e-198	-0.380096	0.013	0.082	4.83633e-195	0	Nwd1
2.61305e-198	-0.278999	0.009	0.096	7.83916e-195	0	Gm19705
1.75336e-197	-0.308954	0.054	0.166	5.26009e-194	0	Gm34455
4.55272e-197	-0.0631386	0.004	0.047	1.36582e-193	0	F830016B08Rik
7.02621e-197	-0.235575	0.003	0.055	2.10786e-193	0	Styk1
8.06582e-197	0.0153511	0.005	0.003	2.41975e-193	0	Grb7
9.47002e-197	-0.0866537	0.082	0.166	2.84101e-193	0	Acsl1
1.13992e-196	-0.886285	0.12	0.45	3.41976e-193	0	Txn1
1.44936e-196	-0.153063	0.003	0.062	4.34807e-193	0	Gm1604a
3.52408e-196	-0.0116503	0.276	0.217	1.05722e-192	0	Fam110c
7.25999e-196	-0.0208562	0	0.03	2.178e-192	0	Clstn3
7.36869e-196	-0.584554	0.02	0.128	2.21061e-192	0	Serpinb9
1.40075e-195	-0.00673895	0.042	0.098	4.20224e-192	0	Cdh2
3.47585e-195	-1.22466	0.007	0.34	1.04275e-191	0	Sh2d1a
5.31524e-195	-0.253465	0.003	0.059	1.59457e-191	0	Itga2
5.39189e-195	0.408421	0.155	0.068	1.61757e-191	0	Gpr137c
6.94923e-195	-0.456677	0.014	0.102	2.08477e-191	0	4930417O13Rik
1.31465e-194	-0.164872	0.224	0.182	3.94395e-191	0	Trib2
1.62885e-194	-0.172445	0.047	0.081	4.88655e-191	0	Fbxo32
3.84101e-194	-0.0254867	0.001	0.03	1.1523e-190	0	Csrp3
4.13835e-194	0.303772	0.186	0.079	1.2415e-190	0	Cers4
7.187e-194	-0.827248	0.127	0.178	2.1561e-190	0	Ifitm1
1.20717e-193	-0.152558	0.031	0.09	3.6215e-190	0	Tnfrsf26
2.904e-193	-0.0182242	0.057	0.109	8.712e-190	0	Alox15
3.54063e-193	-0.0794598	0.015	0.061	1.06219e-189	0	Vsig4
7.78739e-193	-0.550563	0.032	0.17	2.33622e-189	0	Kremen1
4.59499e-192	-0.435338	0.277	0.309	1.3785e-188	0	Prkca
4.93436e-192	-0.0475842	0	0.024	1.48031e-188	0	Sfrp2
5.4685e-192	-0.440082	0.1	0.253	1.64055e-188	0	Il6st
6.28127e-192	0.600119	0.554	0.237	1.88438e-188	0	Sorl1
1.69914e-191	-0.0496993	0.204	0.19	5.09741e-188	0	Spink2
5.46337e-191	-0.00759101	0.104	0.142	1.63901e-187	0	Fxyd6
6.06971e-191	1.45937	0.571	0.055	1.82091e-187	0	Cd22
7.05431e-191	-0.153723	0.081	0.097	2.11629e-187	0	Osgin1
8.34544e-191	-0.0152206	0.034	0.084	2.50363e-187	0	Ccn2
1.75913e-190	0.835817	0.519	0.262	5.2774e-187	0	Stap1
2.11496e-190	-0.523448	0.003	0.112	6.34487e-187	0	Il18r1
5.31761e-190	0.0803229	0.038	0.044	1.59528e-186	0	Hspa2
6.78235e-190	-0.782646	0.028	0.213	2.03471e-186	0	Wdr78
7.50406e-190	-0.115467	0.189	0.132	2.25122e-186	0	Nlrp12
1.71782e-189	-0.0732944	0.02	0.057	5.15347e-186	0	Slc26a11
1.66508e-188	0.591806	0.572	0.326	4.99523e-185	0	Ptprcap
2.59996e-188	-0.236419	0.238	0.251	7.79988e-185	0	Jakmip1
8.7439e-188	-0.0166784	0.025	0.091	2.62317e-184	0	4933432I09Rik
2.342e-187	0.886117	0.496	0.233	7.02601e-184	0	Malt1
3.0417e-187	-0.0100429	0.013	0.063	9.12511e-184	0	Cthrc1
5.59235e-187	-0.256544	0.166	0.132	1.67771e-183	0	Upp1
8.8583e-187	0.300702	0.103	0.034	2.65749e-183	0	Pdcd1lg2
1.33696e-186	-0.25418	0.014	0.048	4.01087e-183	0	2700081O15Rik
4.39602e-186	-0.347164	0.079	0.181	1.31881e-182	0	Mefv
2.42362e-185	-0.273584	0.039	0.173	7.27087e-182	0	Sntb2
5.35756e-185	-0.16951	0.064	0.1	1.60727e-181	0	Utp25
5.63269e-185	-0.0602976	0.16	0.165	1.68981e-181	0	Letm2
1.54523e-184	0.175516	0.018	0.041	4.63569e-181	0	Igkv14-111
1.85144e-184	-0.241896	0.166	0.142	5.55433e-181	0	Ptgs2os2
2.40717e-184	-0.487877	0.334	0.387	7.22152e-181	0	Tespa1
3.26446e-184	-0.112272	0	0.017	9.79339e-181	0	Trav16
5.40896e-184	-0.820347	0.166	0.414	1.62269e-180	0	Trp53inp1
9.15016e-184	-0.0128578	0.001	0.003	2.74505e-180	0	Gm50023
2.12397e-183	-0.01948	0.042	0.098	6.37192e-180	0	Lum
4.54465e-183	1.26074	0.585	0.186	1.3634e-179	0	Fchsd2
4.64577e-183	-0.130793	0.029	0.077	1.39373e-179	0	Dab2ip
5.52742e-183	-0.657158	0.199	0.473	1.65823e-179	0	Prdx6
9.95103e-183	-0.298269	0.155	0.16	2.98531e-179	0	Arg2
2.34903e-182	-0.213568	0.024	0.119	7.04708e-179	0	1700026D11Rik
2.82083e-182	-0.0871462	0	0.026	8.46248e-179	0	Hlf
5.42644e-182	-0.0410751	0.002	0.003	1.62793e-178	0	Gm31410
6.76521e-182	-0.0898523	0.141	0.107	2.02956e-178	0	1600022D10Rik
9.53997e-182	-0.715251	0.06	0.229	2.86199e-178	0	Tspyl4
6.64159e-180	-0.237918	0.003	0.07	1.99248e-176	0	Ifitm10
1.39193e-179	-0.0204593	0.244	0.164	4.1758e-176	0	Lhx1
2.33656e-179	-0.0668112	0.128	0.154	7.00967e-176	0	F7
3.23214e-179	-0.166173	0.137	0.12	9.69643e-176	0	Gm28809
4.37694e-179	-0.0898268	0.016	0.05	1.31308e-175	0	Pak6
1.14998e-178	-0.0566588	0.178	0.184	3.44994e-175	0	Ncam1
1.21331e-178	-0.945494	0.007	0.177	3.63993e-175	0	Dgkeos
2.04461e-178	-0.0653919	0.001	0.033	6.13382e-175	0	Gm47123
2.14825e-178	-0.0281346	0.003	0.025	6.44476e-175	0	Trav5-4
2.17589e-178	-0.0176272	0.067	0.081	6.52766e-175	0	Bambi
2.57885e-178	0.592332	0.169	0.041	7.73655e-175	0	Sfn
4.81821e-178	-0.955718	0.027	0.23	1.44546e-174	0	Tctex1d1
1.04513e-177	-0.0556817	0	0.03	3.13539e-174	0	Tcrg-V6
3.21671e-177	0.897545	0.432	0.092	9.65012e-174	0	Rnase6
7.04959e-177	-0.0513898	0.039	0.061	2.11488e-173	0	Prss2
1.11775e-176	-0.136741	0.036	0.067	3.35326e-173	0	S1pr5
1.22565e-176	-0.104369	0.003	0.008	3.67696e-173	0	Smyd1
1.32045e-176	-0.166834	0	0.028	3.96134e-173	0	Chst2
1.37925e-176	-0.252279	0.036	0.171	4.13774e-173	0	Smoc1
5.62663e-176	-0.170416	0.103	0.126	1.68799e-172	0	Slamf1
8.42474e-176	-0.430798	0.034	0.177	2.52742e-172	0	Gm32004
1.13674e-175	-0.0591747	0.164	0.12	3.41023e-172	0	Cxcr1
1.38513e-175	-0.0736102	0.007	0.054	4.15539e-172	0	Bgn
3.18455e-175	-0.0186751	0.107	0.146	9.55365e-172	0	Gstt1
5.57211e-175	-0.12152	0.027	0.065	1.67163e-171	0	Tmem140
1.71444e-174	-1.05472	0.187	0.363	5.14332e-171	0	Vps37b
2.25115e-174	-0.75119	0.114	0.407	6.75346e-171	0	Edem1
4.43767e-174	0.408189	0.379	0.136	1.3313e-170	0	Ms4a4c
9.39967e-174	0.177412	0.034	0.013	2.8199e-170	0	Eya1
2.31257e-173	-0.294297	0.044	0.149	6.9377e-170	0	Itgax
2.43275e-173	-1.23936	0.126	0.349	7.29826e-170	0	Hist3h2a
2.44551e-173	-0.115936	0.022	0.054	7.33654e-170	0	Phactr3
3.23788e-173	-0.561522	0.004	0.165	9.71365e-170	0	Ubash3a
2.79994e-172	0.642631	0.531	0.252	8.39983e-169	0	Ifi203
6.28084e-172	0.218109	0.524	0.317	1.88425e-168	0	Ptma
7.7743e-171	-0.295515	0.059	0.144	2.33229e-167	0	Patj
1.33005e-170	-0.55176	0.087	0.268	3.99016e-167	0	Setd7
1.41291e-170	-1.15962	0.224	0.44	4.23872e-167	0	Satb1
1.73205e-170	-0.0371582	0.006	0.007	5.19615e-167	0	Fam167b
1.47308e-169	0.9168	0.465	0.234	4.41923e-166	0	Rel
2.40334e-169	-0.336405	0.025	0.097	7.21002e-166	0	Gm20033
3.37478e-169	-0.129573	0.103	0.146	1.01243e-165	0	Pdpn
9.88039e-169	-0.0258695	0.217	0.209	2.96412e-165	0	Aldh1a2
1.41114e-168	-0.117426	0.013	0.038	4.23341e-165	0	Gm13919
1.73519e-168	-0.229801	0.031	0.143	5.20557e-165	0	Podxl2
3.38385e-168	-0.0517387	0.054	0.065	1.01516e-164	0	2810405F17Rik
8.57031e-168	-0.0421875	0.006	0.01	2.57109e-164	0	Ankrd60
1.24241e-167	-0.770122	0.182	0.413	3.72722e-164	0	AC160336.1
1.80966e-167	-0.266944	0.073	0.154	5.42899e-164	0	Il1rap
3.63262e-167	-0.281048	0.09	0.189	1.08979e-163	0	Siglece
9.7183e-167	-0.394132	0.195	0.153	2.91549e-163	0	Cstdc4
2.33424e-166	-0.0210716	0.16	0.125	7.00273e-163	0	Car4
1.31258e-165	-0.0170624	0.007	0.049	3.93773e-162	0	Serping1
1.32144e-165	-0.428906	0.015	0.097	3.96431e-162	0	Ldlrad3
2.05362e-165	-0.0285891	0.029	0.114	6.16087e-162	0	Gm27255
6.48343e-164	-0.313163	0.1	0.194	1.94503e-160	0	Clec5a
6.83815e-164	-0.0220904	0.018	0.069	2.05144e-160	0	Dclk1
1.31041e-163	-0.24817	0.001	0.046	3.93124e-160	0	Actn2
1.58693e-163	0.00492394	0.113	0.105	4.76078e-160	0	Gm45442
1.62232e-163	-0.0387371	0.013	0.042	4.86696e-160	0	Klra10
4.67128e-163	-0.161797	0.098	0.146	1.40138e-159	0	Dmkn
4.84917e-163	-0.414918	0.297	0.361	1.45475e-159	0	Gm26917
4.86473e-163	-0.0363213	0.002	0.004	1.45942e-159	0	Itga2b
7.71612e-163	-0.0318687	0.034	0.091	2.31484e-159	0	Synpo2
1.94527e-162	-1.22357	0.06	0.345	5.8358e-159	0	Tubb2a
2.09301e-162	-0.101852	0.078	0.127	6.27904e-159	0	Slc2a3
6.02592e-162	-0.0393269	0.002	0.022	1.80778e-158	0	Arhgef15
2.03201e-161	-0.0734272	0.148	0.176	6.09603e-158	0	Mmp12
3.8241e-161	-0.625576	0.031	0.181	1.14723e-157	0	Gm44175
4.07423e-161	0.54108	0.466	0.281	1.22227e-157	0	Cxcr4
1.29896e-160	-0.757506	0.219	0.47	3.89688e-157	0	H3f3b
7.15222e-160	-0.146034	0.168	0.132	2.14567e-156	0	5430425K12Rik
1.79887e-159	-0.0068388	0.5	0.302	5.39662e-156	0	Krt81
4.58209e-159	-0.333612	0.169	0.14	1.37463e-155	0	Asprv1
1.39706e-158	-0.0813027	0.086	0.139	4.19118e-155	0	Dppa3
5.82564e-158	-0.172079	0.108	0.17	1.74769e-154	0	St3gal5
8.88605e-158	-0.130296	0.015	0.043	2.66582e-154	0	Cacna2d4
1.11882e-157	-0.731805	0.046	0.262	3.35645e-154	0	Rnf125
3.33799e-157	-0.0167924	0.001	0.025	1.0014e-153	0	Hba-a1
3.6281e-157	-0.165467	0.166	0.133	1.08843e-153	0	Siglecf
4.67429e-157	-0.699048	0.302	0.363	1.40229e-153	0	Glcci1
4.93927e-157	0.0239817	0.015	0.033	1.48178e-153	0	Ciart
1.21242e-156	0.276804	0.469	0.209	3.63725e-153	0	Cd81
1.38093e-156	-0.833735	0.219	0.386	4.1428e-153	0	Arl5c
5.52334e-156	-0.0144033	0.005	0.01	1.657e-152	0	Kcnmb4os2
5.70836e-155	-0.39173	0.169	0.288	1.71251e-151	0	Ttc3
7.64771e-155	-0.782788	0.025	0.199	2.29431e-151	0	Rorc
1.06493e-154	-0.698421	0.132	0.204	3.19479e-151	0	AA467197
1.42127e-154	-0.704663	0.043	0.223	4.26382e-151	0	Ankrd50
2.39948e-154	-0.0312359	0.001	0.007	7.19843e-151	0	Trav2
2.51788e-154	0.697132	0.509	0.277	7.55365e-151	0	Sell
2.92745e-154	-0.333309	0.001	0.117	8.78236e-151	0	Cst7
9.90529e-154	-0.212464	0.105	0.171	2.97159e-150	0	Gcnt1
1.23618e-153	-0.0142267	0	0.021	3.70853e-150	0	Ptprz1
4.78697e-153	-0.207556	0.013	0.105	1.43609e-149	0	Padi4
5.03159e-153	-0.556805	0.288	0.445	1.50948e-149	0	Rsrp1
1.18734e-152	-0.0537947	0.053	0.136	3.56201e-149	0	Egr2
2.46419e-152	-0.41891	0.205	0.16	7.39256e-149	0	Stfa2l1
2.79383e-152	0.281324	0.199	0.119	8.38148e-149	0	Cd274
3.2603e-152	-0.600253	0.011	0.098	9.78091e-149	0	Klrb1c
4.38431e-152	1.20685	0.58	0.146	1.31529e-148	0	B3gnt5
4.8554e-152	-1.00812	0.006	0.169	1.45662e-148	0	Il2rb
8.68408e-152	-0.111436	0.006	0.056	2.60522e-148	0	Nol4l
1.19743e-151	-0.650957	0.209	0.393	3.5923e-148	0	Mxd4
1.24057e-151	-0.277936	0.036	0.124	3.7217e-148	0	Rsad2
1.93059e-151	0.0395855	0.002	0	5.79176e-148	0	Kcnk3
4.72644e-151	0.519837	0.231	0.073	1.41793e-147	0	Gm19951
6.47373e-151	-0.020617	0	0.025	1.94212e-147	0	Olfr1259
7.36038e-151	0.359303	0.195	0.094	2.20811e-147	0	Ifi214
8.27483e-151	-0.218713	0.012	0.042	2.48245e-147	0	Gm43445
1.90222e-150	-0.0334014	0.057	0.074	5.70665e-147	0	Calr4
7.08554e-150	-0.325749	0.091	0.153	2.12566e-146	0	Cxcl10
8.59345e-150	-0.942604	0.071	0.405	2.57804e-146	0	Fosl2
2.09775e-149	-0.876247	0.037	0.229	6.29326e-146	0	Chrna9
5.36374e-149	-0.62904	0.112	0.195	1.60912e-145	0	Il1rn
8.48591e-149	0.137686	0.01	0.005	2.54577e-145	0	Igkv6-23
1.3354e-148	1.01341	0.461	0.111	4.00619e-145	0	Myo1e
3.19649e-148	-0.368765	0.005	0.058	9.58947e-145	0	Tnfsf8
4.80213e-148	-0.206119	0	0.027	1.44064e-144	0	Trdv4
5.20188e-148	-0.784961	0.024	0.18	1.56056e-144	0	Nebl
6.73938e-148	-0.190823	0.03	0.102	2.02181e-144	0	Ifit3
1.13504e-147	-0.626538	0.232	0.379	3.40511e-144	0	Metap2
1.6178e-147	-0.156004	0.128	0.22	4.8534e-144	0	Slc2a1
3.7503e-147	-0.0890978	0.001	0.013	1.12509e-143	0	Gsta4
6.82173e-147	0.733024	0.506	0.302	2.04652e-143	0	Jund
1.72507e-146	0.00721305	0.093	0.153	5.17522e-143	0	Krt18
2.64852e-146	0.0525792	0.075	0.078	7.94556e-143	0	Gbp5
3.08158e-146	0.0122486	0.002	0.009	9.24474e-143	0	Gm43598
4.11684e-146	-0.209433	0.003	0.072	1.23505e-142	0	Itga1
4.51154e-146	-0.107378	0	0.008	1.35346e-142	0	Trav22
8.47776e-146	-0.105716	0.033	0.061	2.54333e-142	0	Rptoros
9.28262e-146	-0.0886146	0.023	0.085	2.78479e-142	0	Gng11
1.21699e-145	0.992499	0.474	0.163	3.65096e-142	0	Ccr7
1.36605e-145	-0.276952	0	0.06	4.09815e-142	0	Cd160
1.79597e-145	-0.0715734	0.115	0.104	5.38791e-142	0	Slc32a1
3.1854e-145	0.105597	0.334	0.236	9.5562e-142	0	Plaur
1.21466e-144	0.473527	0.541	0.334	3.64399e-141	0	Rpl22l1
2.43632e-144	-0.334169	0.065	0.2	7.30895e-141	0	Arrdc4
2.78105e-144	-0.577861	0.236	0.352	8.34314e-141	0	Gimap9
4.19117e-144	-0.0195671	0.001	0.002	1.25735e-140	0	Gm47121
8.23813e-144	-0.901211	0.166	0.431	2.47144e-140	0	Itm2b
1.27405e-143	-0.0773268	0.01	0.016	3.82216e-140	0	Gm17249
1.54416e-143	0.410529	0.472	0.295	4.63247e-140	0	Ier5
2.56749e-143	-0.0099303	0.192	0.219	7.70246e-140	0	Retnla
3.79005e-143	-0.079594	0	0.025	1.13702e-139	0	Bex1
5.83249e-143	-0.0600653	0.185	0.206	1.74975e-139	0	Procr
7.95367e-143	-0.0330481	0	0.002	2.3861e-139	0	Gm40608
1.77092e-142	-0.0298731	0.201	0.191	5.31276e-139	0	Gm15472
5.06218e-142	-0.49661	0.069	0.192	1.51865e-138	0	Tnf
5.4395e-142	0.051959	0.007	0.03	1.63185e-138	0	Ighv1-66
8.63822e-142	-0.0553586	0.276	0.258	2.59147e-138	0	N4bp2
2.59895e-141	0.699676	0.542	0.301	7.79686e-138	0	Tsc22d3
3.93375e-141	-0.597611	0.287	0.464	1.18013e-137	0	Lars2
4.33997e-141	0.093263	0.013	0.028	1.30199e-137	0	Gm40787
6.05562e-141	0.0349722	0.06	0.04	1.81668e-137	0	St8sia6
7.33697e-141	-0.211144	0.006	0.046	2.20109e-137	0	Gnb4
7.52629e-141	-0.203827	0.26	0.269	2.25789e-137	0	Eif2ak3
1.25979e-140	-0.937692	0.161	0.363	3.77938e-137	0	Smc4
2.67779e-140	-0.0146086	0.015	0.067	8.03337e-137	0	Slc22a23
5.211e-140	-0.00779918	0.272	0.242	1.5633e-136	0	Npy
1.25694e-139	-0.0222801	0.035	0.061	3.77082e-136	0	4933415A04Rik
1.56011e-139	-0.745642	0.007	0.166	4.68034e-136	0	Ctsw
2.19908e-139	-0.337675	0.095	0.154	6.59723e-136	0	Saa3
1.53015e-138	-0.587322	0.317	0.383	4.59045e-135	0	C1galt1
1.77226e-138	0.287334	0.371	0.156	5.31679e-135	0	H2-DMb1
1.96863e-138	-0.266796	0.067	0.198	5.90588e-135	0	Pfkfb3
2.02805e-138	-0.982502	0.158	0.196	6.08415e-135	0	Chil3
4.39871e-138	-0.0173184	0.311	0.255	1.31961e-134	0	Gal
4.95354e-138	-0.126226	0.005	0.01	1.48606e-134	0	Trbv26
6.5704e-138	-0.686789	0.028	0.171	1.97112e-134	0	Gm37065
7.86305e-138	-0.32824	0.055	0.201	2.35892e-134	0	Rab11fip1
9.95411e-138	-1.0205	0.105	0.419	2.98623e-134	0	Ets2
3.70214e-137	-0.0211477	0.122	0.179	1.11064e-133	0	Aqp1
5.24251e-137	-0.204181	0.008	0.032	1.57275e-133	0	Zc3h12b
9.16955e-137	-0.300987	0.304	0.331	2.75087e-133	0	Chd3
1.13065e-136	-0.326383	0.059	0.204	3.39195e-133	0	Cpeb2
1.73852e-136	-0.133291	0.006	0.049	5.21555e-133	0	Ifit1bl1
2.76149e-136	0.0195643	0.012	0.103	8.28448e-133	0	Atp7b
5.46583e-136	-0.953769	0.163	0.197	1.63975e-132	0	Il1r2
5.94495e-136	-0.260456	0.081	0.183	1.78349e-132	0	AI839979
5.52982e-135	-0.680797	0.007	0.22	1.65895e-131	0	Zap70
1.28355e-134	-0.0418164	0.077	0.085	3.85065e-131	0	Acot2
2.19108e-134	0.00578565	0.038	0.073	6.57324e-131	0	Oasl1
7.46621e-134	0.273978	0.393	0.236	2.23986e-130	0	Pik3ap1
1.86758e-133	0.0188918	0.091	0.068	5.60273e-130	0	Pacsin1
2.01667e-132	0.0681349	0.375	0.175	6.05001e-129	0	Sdc4
5.68092e-132	-0.0108758	0.007	0.043	1.70428e-128	0	Olfr279
1.44293e-131	-0.026543	0	0.028	4.32879e-128	0	Meg3
1.44812e-131	-0.504035	0.062	0.191	4.34437e-128	0	Vegfa
3.64549e-131	-0.0305365	0.023	0.092	1.09365e-127	0	Trav9-1
4.46205e-131	0.0151174	0.01	0.01	1.33861e-127	0	Bicd1
7.98913e-131	-0.0686898	0.052	0.073	2.39674e-127	0	1600002D24Rik
1.03464e-130	-0.307278	0.156	0.156	3.10392e-127	0	Tnfrsf23
1.08427e-130	-0.0482702	0.215	0.226	3.2528e-127	0	Wnt11
2.58926e-130	-0.0156121	0.264	0.243	7.76779e-127	0	Ccl22
7.70056e-130	-0.00584947	0.001	0.006	2.31017e-126	0	Gm15956
1.01042e-129	-0.247408	0.007	0.04	3.03127e-126	0	Kcnh2
1.52178e-129	-0.0371809	0.031	0.058	4.56535e-126	0	Runx2os2
2.14591e-129	-0.296945	0.048	0.197	6.43772e-126	0	Cdc42ep3
4.49721e-129	0.0255264	0.147	0.156	1.34916e-125	0	Gadd45a
6.49543e-129	-0.672881	0.012	0.201	1.94863e-125	0	Plxnd1
7.65689e-129	-0.696719	0.118	0.32	2.29707e-125	0	Fkbp5
1.23337e-128	-0.0632337	0.006	0.014	3.70011e-125	0	Pipox
4.34783e-128	-0.0234427	0.001	0.034	1.30435e-124	0	Tcrg-V5
1.31501e-127	-0.118602	0.154	0.197	3.94502e-124	0	Nrg1
2.95554e-127	-0.0159202	0.103	0.175	8.86662e-124	0	Pdgfrl
3.65411e-127	-0.0632607	0.161	0.205	1.09623e-123	0	Gdf3
5.47311e-127	-0.0253592	0.309	0.26	1.64193e-123	0	Nnmt
5.66671e-127	-0.771804	0.111	0.335	1.70001e-123	0	Sh2d2a
5.68674e-127	-0.00905034	0.008	0.078	1.70602e-123	0	Gm33280
1.38473e-126	-0.595875	0.162	0.161	4.15419e-123	0	Acod1
7.00402e-126	-0.0543581	0.006	0.052	2.10121e-122	0	Gm4117
1.34312e-125	-0.30561	0.011	0.102	4.02937e-122	0	Ifit1
1.43842e-125	0.323341	0.18	0.078	4.31527e-122	0	Ephx1
2.82971e-125	-0.0608626	0.005	0.031	8.48912e-122	0	Trav3-4
3.34554e-125	-0.0756995	0.1	0.101	1.00366e-121	0	Fut2
1.46302e-124	-0.0110347	0.615	0.366	4.38906e-121	0	Ms4a3
1.86341e-124	-0.0442471	0.002	0.041	5.59024e-121	0	Adgrl4
4.61635e-124	-0.0206582	0.019	0.061	1.3849e-120	0	Gm12264
6.04622e-124	-0.914175	0.137	0.209	1.81387e-120	0	Hp
7.30048e-124	-0.0291004	0	0.002	2.19014e-120	0	C1qtnf9
8.63756e-124	0.0659294	0.46	0.364	2.59127e-120	0	Tmsb10
2.44295e-123	-0.127856	0.129	0.184	7.32885e-120	0	Cxcl14
3.89812e-123	0.204057	0.031	0.009	1.16944e-119	0	Alpk2
1.1135e-122	-0.44015	0.133	0.212	3.3405e-119	0	Mcemp1
1.29883e-122	-0.676381	0.076	0.318	3.8965e-119	0	Kcnn4
1.72979e-122	-0.0542452	0.002	0.021	5.18938e-119	0	Cd200r3
3.24705e-122	-0.0681808	0	0.021	9.74116e-119	0	Myl3
2.17875e-121	-0.349826	0.121	0.2	6.53625e-118	0	C3
2.8352e-121	-0.476917	0.021	0.078	8.50561e-118	0	Klra9
3.78622e-121	-0.92426	0.057	0.416	1.13587e-117	0	Anxa2
5.52301e-121	0.760253	0.207	0.071	1.6569e-117	0	Egr3
5.87415e-121	-0.177037	0.058	0.164	1.76224e-117	0	Dusp6
2.43712e-119	1.63438	0.52	0.032	7.31136e-116	0	Tnfrsf13c
6.97212e-119	-0.147671	0.001	0.015	2.09164e-115	0	Drc1
8.69171e-119	-0.760987	0.011	0.155	2.60751e-115	0	Syt13
1.26485e-118	0.714472	0.585	0.262	3.79456e-115	0	4930523C07Rik
1.61633e-118	-0.0808666	0.001	0.015	4.84898e-115	0	Rhbdl2
2.21359e-118	0.135782	0.012	0.02	6.64076e-115	0	Ighv5-17
2.25801e-118	-0.196996	0.16	0.142	6.77402e-115	0	Amer2
2.93055e-118	-0.0239431	0.009	0.018	8.79165e-115	0	Gm15856
4.54657e-118	-0.881021	0.17	0.176	1.36397e-114	0	G0s2
7.44521e-118	-0.0386526	0.523	0.327	2.23356e-114	0	Fcnb
9.87274e-118	-0.055614	0.004	0.029	2.96182e-114	0	Pard3
1.06254e-117	-0.0124192	0.113	0.193	3.18763e-114	0	Stmn2
1.66895e-117	0.911873	0.483	0.151	5.00686e-114	0	March1
4.49756e-117	-0.746013	0.012	0.202	1.34927e-113	0	Camk4
4.98104e-117	0.0573245	0.013	0.029	1.49431e-113	0	Taco1os
9.69179e-117	-1.18767	0.062	0.388	2.90754e-113	0	Ctsd
1.32411e-115	-0.331382	0.014	0.075	3.97232e-112	0	Morc1
1.83369e-115	-0.492705	0.2	0.226	5.50108e-112	0	Hilpda
2.48235e-115	-0.00250821	0.236	0.194	7.44706e-112	0	Gm28981
4.31143e-115	-0.383846	0.132	0.198	1.29343e-111	0	F10
4.58695e-115	-0.134922	0.298	0.363	1.37609e-111	0	Epc1
5.92975e-115	0.0635632	0.382	0.257	1.77892e-111	0	Ncf1
7.68312e-115	-0.114259	0.165	0.212	2.30494e-111	0	Apoc1
1.01519e-114	-0.269123	0.016	0.056	3.04558e-111	0	A430093F15Rik
1.15212e-114	-0.418275	0.061	0.192	3.45637e-111	0	Hs2st1
1.21837e-114	-0.41101	0.054	0.178	3.65511e-111	0	Il18rap
4.10436e-114	-0.00890579	0.142	0.212	1.23131e-110	0	Fzd8
1.20463e-113	0.171826	0.267	0.157	3.61389e-110	0	Gimap7
1.43566e-113	0.406184	0.147	0.087	4.30699e-110	0	Cacna1e
2.20316e-113	-0.0780799	0	0.013	6.60948e-110	0	Ptprk
3.03798e-113	0.294221	0.264	0.153	9.11394e-110	0	Tmem108
5.62295e-113	-0.351806	0.182	0.167	1.68689e-109	0	Mirt2
3.9537e-112	-1.29505	0.003	0.216	1.18611e-108	0	Ikzf2
9.85835e-112	-0.272556	0.085	0.182	2.95751e-108	0	Klra2
2.22791e-111	-0.060684	0.326	0.275	6.68374e-108	0	Slc7a2
1.90352e-110	-0.447477	0.13	0.219	5.71056e-107	0	Cd300lf
1.91902e-110	0.688206	0.175	0.068	5.75707e-107	0	Rab30
2.35289e-110	-0.663032	0.025	0.174	7.05866e-107	0	A930003A15Rik
5.47506e-110	-0.0679339	0.005	0.01	1.64252e-106	0	Myo5b
7.22314e-110	-0.159263	0.024	0.104	2.16694e-106	0	Plau
1.39501e-109	-0.248362	0.118	0.204	4.18504e-106	0	Gm34084
1.43119e-109	-0.619935	0.144	0.43	4.29356e-106	0	Itgb2
5.43499e-109	-1.41073	0.007	0.182	1.6305e-105	0	Nkg7
9.25416e-109	-0.615691	0.124	0.387	2.77625e-105	0	Itgb1
1.27465e-108	-0.0863511	0.024	0.104	3.82395e-105	0	Ccn6
3.95987e-108	0.487036	0.536	0.27	1.18796e-104	0	Tmem123
5.46212e-108	-0.304247	0.038	0.158	1.63864e-104	0	Jaml
1.0561e-107	-0.056205	0.008	0.058	3.16831e-104	0	Atp6v0d2
1.38486e-107	-0.837625	0.007	0.159	4.15459e-104	0	Klrd1
1.70294e-107	-0.106308	0.035	0.051	5.10883e-104	0	9330020H09Rik
1.82159e-107	-1.13868	0.01	0.162	5.46476e-104	0	Gzma
2.82451e-107	-0.655913	0.017	0.146	8.47354e-104	0	1810059H22Rik
7.20773e-107	-0.270319	0.123	0.191	2.16232e-103	0	Mmp19
1.02435e-106	-0.152206	0.184	0.223	3.07306e-103	0	Prtn3
1.22046e-106	-0.333714	0.356	0.369	3.66139e-103	0	Tcf12
1.30058e-106	-0.218795	0.124	0.233	3.90173e-103	0	Dusp16
2.28585e-106	-0.215385	0.092	0.18	6.85754e-103	0	Krt80
3.67359e-106	0.0525122	0.01	0.078	1.10208e-102	0	Ighv2-9-1
6.09351e-106	-0.0108645	0.007	0.005	1.82805e-102	0	Plekha4
1.7138e-105	-0.525577	0.015	0.124	5.1414e-102	0	2610307P16Rik
2.89734e-105	-0.426841	0.128	0.148	8.69202e-102	0	Csf1
3.68632e-105	-0.196054	0.143	0.139	1.1059e-101	0	4732465J04Rik
4.55546e-105	-0.613966	0.104	0.188	1.36664e-101	0	Spp1
6.72233e-105	-0.076125	0.279	0.261	2.0167e-101	0	Fabp7
7.40826e-105	-0.0198978	0.023	0.093	2.22248e-101	0	Treml1
1.07022e-104	-0.249244	0.024	0.142	3.21067e-101	0	Arsb
1.84143e-104	-0.15132	0.058	0.144	5.52428e-101	0	Lif
1.9214e-104	0.0208521	0.004	0.005	5.76419e-101	0	Klhl32
2.03431e-104	-0.634312	0.085	0.226	6.10294e-101	0	Gtf2h4
6.16915e-104	-1.32843	0.088	0.213	1.85074e-100	0	Ptgs2
1.19853e-103	-0.827406	0.05	0.409	3.59558e-100	0	Ap3s1
1.2232e-103	-0.13267	0.254	0.254	3.66959e-100	0	Spint1
2.41496e-103	-0.13711	0.182	0.228	7.24488e-100	0	Cd209a
2.75215e-103	0.24292	0.383	0.24	8.25646e-100	0	Dusp2
4.50717e-103	-0.0101549	0.006	0.008	1.35215e-99	0	Gm36888
6.2818e-103	-0.361767	0.01	0.126	1.88454e-99	0	Dgkg
7.61562e-103	-0.0236177	0	0.007	2.28469e-99	0	Sema3f
1.03818e-102	-0.0953989	0	0.015	3.11454e-99	0	Csf2
1.18416e-102	-0.474291	0.032	0.216	3.55247e-99	0	Igf1r
1.52664e-102	0.999924	0.438	0.116	4.57993e-99	0	Cd180
1.57509e-102	0.24834	0.174	0.154	4.72528e-99	0	Ckap4
1.89027e-102	1.00354	0.48	0.138	5.67082e-99	0	Ero1lb
2.27687e-102	-0.0406373	0.254	0.257	6.83061e-99	0	Akr1b8
3.89004e-102	-0.131413	0.063	0.152	1.16701e-98	0	Palld
9.93682e-102	-0.0234525	0.088	0.176	2.98105e-98	0	Lox
1.28336e-101	-0.0307638	0.009	0.038	3.85007e-98	0	B430218F22Rik
1.29161e-101	-0.581724	0.028	0.153	3.87483e-98	0	Tube1
1.32293e-101	0.249909	0.023	0.002	3.96878e-98	0	Igkv1-117
2.10545e-101	-0.112198	0.185	0.23	6.31634e-98	0	Fcor
3.15329e-101	-0.288487	0.073	0.138	9.45987e-98	0	Cdpf1
6.89738e-101	-0.313357	0.063	0.148	2.06921e-97	0	Zfp874b
8.5476e-101	-0.430067	0.001	0.101	2.56428e-97	0	Cd226
1.11695e-100	-0.275039	0.111	0.191	3.35086e-97	0	Gm9733
1.40076e-100	-0.083016	0.137	0.194	4.20227e-97	0	H2-Q10
1.56732e-100	-0.0940262	0.161	0.226	4.70195e-97	0	2310001H17Rik
4.29417e-100	-0.018152	0	0.029	1.28825e-96	0	Gjb2
9.19849e-100	-0.0636678	0.001	0.018	2.75955e-96	0	Igfbp7
1.0948e-99	-0.425825	0.188	0.18	3.2844e-96	0	Hcar2
1.22703e-99	-0.0185445	0.003	0.014	3.6811e-96	0	Trbv23
1.54764e-99	-0.116095	0.003	0.053	4.64292e-96	0	C1qtnf6
3.20928e-99	0.100078	0.006	0.001	9.62784e-96	0	Igkv10-94
2.59387e-98	0.182806	0.507	0.318	7.7816e-95	0	Ctsz
2.77118e-98	-1.51333	0.169	0.202	8.31353e-95	0	S100a8
3.25989e-98	-0.0633701	0.019	0.071	9.77968e-95	0	Adcy1
3.6522e-98	-0.473207	0.048	0.214	1.09566e-94	0	Dgat1
6.21636e-98	-0.368173	0.008	0.07	1.86491e-94	0	Als2cl
5.53833e-97	-0.366728	0.034	0.215	1.6615e-93	0	Maff
7.7713e-97	-0.0475151	0	0.015	2.33139e-93	0	Slc24a3
1.06702e-96	-0.0130326	0.011	0.03	3.20107e-93	0	Lypd1
1.62045e-96	-0.034783	0.005	0.034	4.86135e-93	0	Hspb1
2.04231e-96	-0.139174	0.001	0.013	6.12693e-93	0	Rhoj
3.72714e-96	-0.321157	0.377	0.385	1.11814e-92	0	Rcsd1
5.24863e-96	-0.15009	0.023	0.103	1.57459e-92	0	Gm34680
5.31278e-96	-0.127837	0.046	0.133	1.59383e-92	0	Hbegf
1.36531e-95	-0.0618346	0.001	0.007	4.09593e-92	0	Plagl1
1.70504e-95	-0.0409814	0.042	0.123	5.11511e-92	0	Htra4
1.80635e-95	-0.0293121	0	0.002	5.41905e-92	0	Gm42921
2.29519e-95	-0.043441	0.024	0.081	6.88558e-92	0	Cmpk2
3.67242e-95	-0.0121892	0	0.006	1.10173e-91	0	Gm26801
4.61847e-95	-1.12435	0.066	0.355	1.38554e-91	0	Lgals1
1.8842e-94	0.328946	0.56	0.391	5.65261e-91	0	Tmsb4x
2.01114e-94	0.38815	0.52	0.366	6.03341e-91	0	Btg1
5.02553e-94	-0.0288798	0.009	0.017	1.50766e-90	0	Gm17529
6.91089e-94	-0.236472	0.09	0.189	2.07327e-90	0	Dpep2
1.5847e-93	-0.020191	0.006	0.007	4.7541e-90	0	Chrng
1.63868e-93	-0.118901	0.021	0.092	4.91603e-90	0	Gm13920
2.2407e-93	-0.666122	0.118	0.211	6.72211e-90	0	Egr1
2.99616e-93	0.223878	0.08	0.038	8.98849e-90	0	Dusp4
3.8042e-93	-0.473199	0.278	0.395	1.14126e-89	0	Dleu2
1.13418e-92	-0.187236	0.006	0.065	3.40255e-89	0	Socs2
1.14895e-92	-0.103258	0.109	0.128	3.44684e-89	0	Rflnb
1.44006e-92	-0.298741	0.088	0.242	4.32017e-89	0	Ero1l
6.45507e-92	-0.826379	0.22	0.309	1.93652e-88	0	Hist1h1d
1.19621e-91	-0.0646066	0.06	0.154	3.58864e-88	0	Slc9a3r2
3.62873e-91	-0.0418607	0	0.015	1.08862e-87	0	Gm47320
5.06805e-91	-0.301085	0.004	0.083	1.52042e-87	0	Cxcr3
9.62826e-91	-0.0414392	0.001	0.003	2.88848e-87	0	Gm13778
1.1493e-90	-0.0945557	0.081	0.167	3.44791e-87	0	Isg20
1.19746e-90	-0.207099	0.015	0.06	3.59239e-87	0	P3h4
1.42522e-90	-0.471685	0.001	0.104	4.27566e-87	0	Tesc
1.60193e-90	-0.0693759	0.227	0.254	4.80578e-87	0	Ocstamp
1.05217e-89	0.165778	0.468	0.283	3.15651e-86	0	Samhd1
2.03502e-89	-0.47577	0.078	0.228	6.10506e-86	0	Gcnt2
4.40659e-89	-0.317398	0.016	0.104	1.32198e-85	0	Areg
7.17248e-89	-0.103552	0	0.007	2.15175e-85	0	Trav21-dv12
8.7992e-89	-0.481399	0.103	0.214	2.63976e-85	0	Adam8
9.04691e-89	-0.404921	0.084	0.223	2.71407e-85	0	Cebpd
1.13611e-88	-0.571241	0.221	0.428	3.40833e-85	0	Atox1
2.40815e-88	-0.0378681	0.001	0.004	7.22445e-85	0	Ltbp4
5.61854e-88	-0.209405	0.009	0.038	1.68556e-84	0	Myo6
6.73077e-88	-0.384159	0.111	0.232	2.01923e-84	0	Pygl
7.42986e-88	-0.0907344	0	0.025	2.22896e-84	0	Trdv5
1.05207e-87	-0.709948	0.174	0.186	3.1562e-84	0	Mmp9
1.22057e-87	-0.0447726	0.043	0.132	3.66171e-84	0	Plat
1.8974e-87	-0.0860888	0.005	0.052	5.69219e-84	0	Sema6d
2.1176e-87	-0.116839	0.003	0.037	6.3528e-84	0	P3h3
2.18693e-87	-0.739873	0.074	0.365	6.56078e-84	0	Bach1
3.78483e-87	0.681328	0.334	0.162	1.13545e-83	0	Txndc5
4.86112e-87	-0.573451	0.039	0.186	1.45833e-83	0	Gm38405
6.42255e-87	-0.323609	0.102	0.229	1.92677e-83	0	Tlr13
1.25108e-86	-1.19832	0.087	0.215	3.75325e-83	0	Ccl3
1.38169e-86	0.0012063	0.003	0.006	4.14508e-83	0	Gm31812
2.66262e-86	-0.109434	0.007	0.023	7.98787e-83	0	Trav14-2
5.18665e-86	-0.900405	0.17	0.402	1.556e-82	0	H2afz
5.59467e-86	-0.268191	0.114	0.196	1.6784e-82	0	Arg1
7.95887e-86	-0.0328781	0.016	0.075	2.38766e-82	0	Col3a1
2.86015e-85	-0.624178	0.133	0.238	8.58045e-82	0	A430035B10Rik
3.31252e-85	-1.30024	0.013	0.231	9.93755e-82	0	Il7r
4.33543e-85	-0.0216985	0.149	0.227	1.30063e-81	0	Gm3336
7.61617e-85	0.00890107	0.003	0.002	2.28485e-81	0	Sele
8.41538e-85	-0.157576	0.07	0.128	2.52461e-81	0	B930036N10Rik
1.58674e-84	-0.605858	0.01	0.143	4.76021e-81	0	Spsb1
1.75551e-84	-0.0985354	0.08	0.176	5.26652e-81	0	Cgnl1
3.23203e-84	-2.01187	0.081	0.404	9.69609e-81	0	Fcer1g
3.60134e-84	-0.901344	0.046	0.185	1.0804e-80	0	Tubb2b
3.87717e-84	-0.206664	0.42	0.283	1.16315e-80	0	Ctss
4.05798e-84	1.2491	0.465	0.05	1.21739e-80	0	Spib
5.05702e-84	1.08492	0.371	0.114	1.51711e-80	0	Gm15987
7.21182e-84	-0.822624	0.108	0.417	2.16355e-80	0	Dusp5
1.23703e-83	-0.676435	0.112	0.394	3.71108e-80	0	Efhd2
3.75432e-83	-0.693745	0.15	0.225	1.1263e-79	0	Trem1
8.9612e-83	-0.40802	0.006	0.092	2.68836e-79	0	Fasl
2.25047e-82	-0.202894	0.324	0.34	6.75142e-79	0	Ptpn22
2.33589e-82	0.877291	0.509	0.203	7.00768e-79	0	Gpr183
1.01154e-81	-0.538943	0.027	0.255	3.03461e-78	0	Notch1
1.20839e-81	-0.126398	0	0.011	3.62517e-78	0	Ccr8
1.84742e-81	-0.027591	0	0.001	5.54225e-78	0	Trav3-1
1.93241e-81	-0.101821	0.003	0.015	5.79722e-78	0	2810408A11Rik
3.0696e-81	-0.0175372	0.121	0.218	9.20881e-78	0	Mfap5
4.40061e-81	-0.202107	0.043	0.157	1.32018e-77	0	Oas3
5.1481e-81	-0.108221	0.002	0.019	1.54443e-77	0	Ly6g5b
6.60493e-81	-0.647467	0.088	0.224	1.98148e-77	0	Tgm2
1.20676e-80	-0.148896	0	0.011	3.62027e-77	0	Klra6
1.3088e-80	-0.48613	0.155	0.344	3.92641e-77	0	Ppt1
1.31813e-80	-0.497953	0.02	0.128	3.95438e-77	0	Capn3
2.53213e-80	-0.485905	0.018	0.115	7.59638e-77	0	Tdrp
3.95618e-80	0.00300142	0.021	0.068	1.18686e-76	0	Mcpt8
4.15187e-80	-0.219522	0.163	0.251	1.24556e-76	0	Ell2
4.35234e-80	-0.37529	0.033	0.217	1.3057e-76	0	Noct
4.77892e-80	-0.132853	0.142	0.226	1.43368e-76	0	Ddit3
5.0496e-80	0.249792	0.293	0.204	1.51488e-76	0	Clec2i
5.74514e-80	-0.450683	0.02	0.125	1.72354e-76	0	E430002N23Rik
6.1786e-80	0.354793	0.413	0.224	1.85358e-76	0	Tubb4b
7.59756e-80	-0.0825376	0.216	0.257	2.27927e-76	0	Dpysl3
8.00943e-80	-0.172659	0.383	0.385	2.40283e-76	0	Atf7ip
1.53719e-79	-0.200397	0.002	0.029	4.61158e-76	0	Cacnb3
2.87093e-79	-0.495766	0.078	0.24	8.61278e-76	0	Plk3
3.37356e-79	-0.0332258	0.005	0.02	1.01207e-75	0	Gm10800
3.60771e-79	0.596254	0.105	0.071	1.08231e-75	0	E330020D12Rik
4.17063e-79	-0.0414082	0	0.014	1.25119e-75	0	Cdh10
1.4355e-78	-0.844386	0.191	0.2	4.3065e-75	0	Hdc
1.51924e-78	-0.755895	0.007	0.323	4.55771e-75	0	Ppm1h
4.04329e-78	-0.224001	0.013	0.11	1.21299e-74	0	Syngr1
4.09453e-78	-0.420824	0.091	0.21	1.22836e-74	0	Ltb4r1
5.21288e-78	-0.647757	0.061	0.222	1.56386e-74	0	Cdk6
6.65144e-78	-0.281925	0.095	0.248	1.99543e-74	0	Rabgef1
7.73747e-78	-0.0375881	0.003	0.012	2.32124e-74	0	Gm37748
1.38765e-77	-0.296514	0.079	0.25	4.16294e-74	0	Antxr2
1.50267e-77	-0.0806306	0	0.024	4.50802e-74	0	Kcnk1
1.84201e-77	-0.158342	0.003	0.016	5.52604e-74	0	Trav6-7-dv9
2.14527e-77	-0.321891	0.376	0.304	6.4358e-74	0	Srgn
3.31307e-77	-0.533444	0.025	0.135	9.93921e-74	0	A430106G13Rik
4.09549e-77	0.36301	0.457	0.227	1.22865e-73	0	Tcf4
4.84485e-77	-0.206566	0.125	0.216	1.45345e-73	0	Hist1h4i
5.47779e-77	-0.275348	0.096	0.201	1.64334e-73	0	Gpr141
5.86252e-77	-0.010648	0.068	0.174	1.75875e-73	0	Slc9b2
1.17582e-76	-0.0420257	0	0.002	3.52747e-73	0	Prps1l1
1.78937e-76	-0.0158834	0.001	0.003	5.36812e-73	0	Gm20089
1.94133e-76	-0.261291	0.017	0.114	5.82399e-73	0	Ifit2
1.98262e-76	0.0209881	0.109	0.127	5.94786e-73	0	4833407H14Rik
2.30484e-76	-0.170931	0.11	0.203	6.91453e-73	0	Tmem119
3.63256e-76	-0.140656	0.194	0.25	1.08977e-72	0	Il6
4.0273e-76	-0.168851	0	0.02	1.20819e-72	0	Crtam
4.05701e-76	0.048372	0.115	0.105	1.2171e-72	0	Sh2d3c
5.19944e-76	-0.0189095	0.003	0.039	1.55983e-72	0	Cox8b
5.48805e-76	-0.0398955	0.002	0.004	1.64641e-72	0	Flicr
1.67238e-75	-0.0989228	0.31	0.274	5.01714e-72	0	Kcnq1ot1
1.72174e-75	-0.60847	0.191	0.196	5.16522e-72	0	Cxcr2
2.87288e-75	-0.181554	0.018	0.073	8.61865e-72	0	Hspa1b
3.47635e-75	1.11887	0.469	0.084	1.04291e-71	0	Ciita
3.48184e-75	-0.536223	0.219	0.37	1.04455e-71	0	Morf4l2
5.1021e-75	-0.126746	0.116	0.208	1.53063e-71	0	Phf11d
5.2319e-75	-0.061752	0.055	0.159	1.56957e-71	0	Clec1a
6.29638e-75	0.381438	0.41	0.218	1.88891e-71	0	Ifi209
9.16486e-75	0.405532	0.344	0.169	2.74946e-71	0	Gm42031
1.05669e-74	-0.397115	0.013	0.09	3.17008e-71	0	Lig4
1.24019e-74	-0.170216	0.021	0.085	3.72057e-71	0	Gm17322
1.3382e-74	0.367321	0.277	0.136	4.01459e-71	0	5830428M24Rik
1.56148e-74	-0.144156	0.052	0.086	4.68443e-71	0	Cma1
2.44549e-74	-0.455839	0.28	0.444	7.33646e-71	0	Hspa8
3.04606e-74	-0.173803	0.04	0.147	9.13817e-71	0	Gm48065
3.22431e-74	-0.166501	0.012	0.05	9.67292e-71	0	Adamts14
9.36792e-74	-0.587923	0.021	0.159	2.81037e-70	0	B230118H07Rik
9.51031e-74	-0.0259434	0	0.002	2.85309e-70	0	Cndp1
1.59169e-73	-0.0878791	0.278	0.282	4.77508e-70	0	Bex6
3.40435e-73	0.254134	0.032	0.046	1.02131e-69	0	Igkv1-110
6.81457e-73	-0.0319039	0.032	0.129	2.04437e-69	0	Gm47601
1.19313e-72	-0.365924	0.003	0.076	3.57938e-69	0	Sytl2
2.96197e-72	-0.594811	0.108	0.238	8.8859e-69	0	Slc16a3
6.00146e-72	-0.0190831	0.161	0.242	1.80044e-68	0	Cd209e
9.20587e-72	-0.125099	0.112	0.21	2.76176e-68	0	Ptgr1
1.03737e-71	-0.468006	0.226	0.354	3.11211e-68	0	Ppp1r14b
1.70517e-71	-0.0197122	0.002	0.03	5.11551e-68	0	Il17f
3.42394e-71	-0.0748686	0.021	0.1	1.02718e-67	0	Vwf
3.80173e-71	-0.0719734	0	0.005	1.14052e-67	0	Tceal3
6.45872e-71	-0.188108	0.053	0.161	1.93762e-67	0	Zmynd15
1.50789e-70	-0.0770556	0.008	0.061	4.52368e-67	0	Phlda3
1.88233e-70	-0.513084	0.207	0.379	5.64698e-67	0	Arrdc3
1.9372e-70	-0.0429758	0.031	0.064	5.81159e-67	0	Krt86
3.25165e-70	0.405969	0.266	0.126	9.75495e-67	0	Gpr18
3.73914e-70	0.402144	0.279	0.127	1.12174e-66	0	Trim5
4.6263e-70	-0.195805	0.036	0.136	1.38789e-66	0	Bmp2
6.53421e-70	-0.212436	0.042	0.143	1.96026e-66	0	Serpine1
7.95586e-70	-0.0150714	0.014	0.076	2.38676e-66	0	Gata6
8.69837e-70	-0.119828	0.305	0.293	2.60951e-66	0	Timp1
1.3496e-69	-0.360258	0.051	0.144	4.04879e-66	0	Hist2h2be
1.76664e-69	-0.564543	0.027	0.12	5.29993e-66	0	Prf1
2.55186e-69	0.0807079	0.325	0.28	7.65558e-66	0	Nfkbid
3.32665e-69	-0.0323144	0.006	0.025	9.97995e-66	0	Gm11674
5.24011e-69	-0.00910302	0.011	0.066	1.57203e-65	0	Il5
8.08964e-69	-0.02896	0.201	0.26	2.42689e-65	0	Snx22
1.28738e-68	-0.123254	0.004	0.015	3.86214e-65	0	Gm43258
2.03704e-68	-0.0394118	0.072	0.129	6.11111e-65	0	Scimp
2.06638e-68	-0.704617	0.036	0.238	6.19915e-65	0	Socs1
2.37884e-68	-0.488654	0.051	0.236	7.13651e-65	0	Hspa4l
4.18007e-68	-0.489084	0.023	0.14	1.25402e-64	0	Gm16565
5.4708e-68	-0.455774	0.044	0.184	1.64124e-64	0	BB031773
1.15399e-67	-0.0485514	0.003	0.006	3.46196e-64	0	Prg4
1.60145e-67	-0.010517	0.171	0.25	4.80436e-64	0	Ccr10
3.84952e-67	-0.198245	0.103	0.219	1.15486e-63	0	Zfp263
4.61829e-67	-0.834598	0.133	0.231	1.38549e-63	0	Clec4d
5.55436e-67	-0.82464	0.059	0.172	1.66631e-63	0	Cxcl1
6.52409e-67	-0.634362	0.276	0.364	1.95723e-63	0	Rhoh
7.61061e-67	-0.963808	0.077	0.223	2.28318e-63	0	Tnfaip2
7.67875e-67	-0.0628785	0.046	0.152	2.30363e-63	0	Tm4sf5
8.33421e-67	-0.659796	0.043	0.382	2.50026e-63	0	Vsir
8.38245e-67	-0.464115	0.12	0.279	2.51473e-63	0	Kdm5b
1.04832e-66	-0.152679	0.022	0.049	3.14495e-63	0	Mpzl3
1.20644e-66	-0.0548396	0.003	0.009	3.61933e-63	0	Tnni3
1.5189e-66	-0.197339	0.094	0.201	4.55669e-63	0	Ccl24
1.74881e-66	-0.481503	0.273	0.449	5.24643e-63	0	Gapdh
1.83317e-66	-0.0259799	0.008	0.053	5.49951e-63	0	Rgs5
2.91977e-66	-0.450584	0.116	0.234	8.7593e-63	0	Sirpb1c
3.2456e-66	-0.0465594	0.063	0.172	9.73679e-63	0	Ffar2
3.27106e-66	-0.448291	0.018	0.106	9.81318e-63	0	Rag2
4.50763e-66	-0.0250646	0.028	0.105	1.35229e-62	0	4930571N24Rik
5.26688e-66	-0.00866283	0.097	0.156	1.58006e-62	0	Gadd45g
6.82314e-66	-0.40855	0.025	0.117	2.04694e-62	0	Klc3
1.07025e-65	-0.173243	0.024	0.085	3.21074e-62	0	Mogat1
1.92013e-65	-0.321247	0.069	0.206	5.7604e-62	0	Ddit4
1.97525e-65	0.0492304	0.172	0.215	5.92575e-62	0	Map3k8
2.11782e-65	-0.163386	0.197	0.261	6.35345e-62	0	Cfb
4.29277e-65	-0.476294	0.006	0.19	1.28783e-61	0	Frmd4b
7.22401e-65	0.126829	0.018	0.009	2.1672e-61	0	Smpd3
9.3169e-65	-0.430533	0.004	0.047	2.79507e-61	0	Cxcr6
9.3829e-65	-0.662717	0.079	0.262	2.81487e-61	0	Pmepa1
9.43792e-65	-0.058639	0.104	0.217	2.83138e-61	0	Clec1b
1.15292e-64	-0.254179	0.019	0.082	3.45875e-61	0	Hist1h2ak
1.21887e-64	0.340593	0.328	0.144	3.65661e-61	0	Rasgef1b
1.48181e-64	-0.290454	0.047	0.151	4.44543e-61	0	Gdf15
1.78711e-64	-0.432079	0.022	0.124	5.36133e-61	0	P2rx1
1.85742e-64	-0.0409232	0.089	0.205	5.57225e-61	0	Tpm2
2.71133e-64	-0.255938	0.043	0.173	8.13398e-61	0	Prdm1
3.62762e-64	0.00800219	0.011	0.056	1.08829e-60	0	Fxyd1
4.2292e-64	-0.831093	0.273	0.304	1.26876e-60	0	Fth1
6.36708e-64	-0.074017	0.003	0.019	1.91012e-60	0	Il17a
7.50553e-64	-0.284065	0.066	0.189	2.25166e-60	0	Oasl2
8.18693e-64	0.185743	0.345	0.212	2.45608e-60	0	Gimap8
1.02451e-63	-0.0687372	0.304	0.245	3.07352e-60	0	Ifi27l2a
1.21735e-63	-0.491863	0.022	0.167	3.65205e-60	0	Ldlrad4
1.35257e-63	-0.00285482	0.663	0.435	4.05772e-60	0	Ldhc
1.37663e-63	-0.18111	0.03	0.133	4.12988e-60	0	Grk3
2.19279e-63	-0.0647178	0.01	0.063	6.57838e-60	0	Gpt2
2.79968e-63	-0.404573	0.097	0.235	8.39905e-60	0	Pilra
4.29096e-63	-0.102993	0.018	0.058	1.28729e-59	0	Gm16121
4.59647e-63	-0.489281	0.035	0.154	1.37894e-59	0	Zfyve28
6.53488e-63	-0.0759517	0.002	0.009	1.96046e-59	0	Mb
8.4298e-63	-0.490859	0.263	0.437	2.52894e-59	0	Tspo
9.40925e-63	-0.10301	0.088	0.203	2.82278e-59	0	Lyz1
1.22347e-62	-0.0664631	0.009	0.029	3.67042e-59	0	Gcnt3
1.45428e-62	0.232156	0.335	0.243	4.36283e-59	0	Brwd1
1.60385e-62	0.0721687	0.023	0.144	4.81154e-59	0	Ighv5-6
1.66826e-62	-0.438793	0.032	0.137	5.00478e-59	0	Sit1
2.66064e-62	0.169337	0.348	0.229	7.98192e-59	0	Ppp1r16b
2.8265e-62	-0.903472	0.171	0.388	8.47951e-59	0	Pim1
3.65039e-62	-0.485948	0.032	0.149	1.09512e-58	0	Tdrd5
4.26648e-62	-0.0139694	0.016	0.13	1.27995e-58	0	Adamts1
6.45116e-62	-0.481679	0.071	0.254	1.93535e-58	0	Smox
8.11942e-62	-0.32396	0.013	0.072	2.43583e-58	0	Kcnmb4
1.05252e-61	0.752569	0.27	0.054	3.15756e-58	0	Cd200
1.46244e-61	-0.0909172	0.006	0.054	4.38731e-58	0	Colec12
1.71524e-61	-1.49802	0.024	0.325	5.14573e-58	0	Rgcc
2.49681e-61	-0.611766	0.047	0.223	7.49044e-58	0	Igtp
3.83572e-61	-0.132753	0	0.014	1.15071e-57	0	Trdv1
4.06951e-61	-0.537987	0.02	0.115	1.22085e-57	0	Insl5
4.636e-61	-0.527361	0.085	0.221	1.3908e-57	0	Clec4n
7.37547e-61	-0.183512	0.026	0.125	2.21264e-57	0	Thbd
8.14982e-61	-0.073163	0.008	0.059	2.44495e-57	0	Kdr
8.52746e-61	-0.187403	0.032	0.139	2.55824e-57	0	Usp18
1.01941e-60	-0.102299	0	0.018	3.05823e-57	0	Ttc39a
1.18053e-60	-0.810633	0.101	0.284	3.54159e-57	0	Desi1
1.34223e-60	-0.0329756	0.005	0.008	4.02669e-57	0	Il2
1.54532e-60	-0.175644	0.109	0.216	4.63597e-57	0	Clec4b1
3.88691e-60	-0.264937	0.003	0.085	1.16607e-56	0	Lilra5
4.19532e-60	-0.0372835	0.089	0.115	1.2586e-56	0	Rrad
4.86601e-60	-0.244062	0.048	0.108	1.4598e-56	0	Bmf
5.35961e-60	-1.0501	0.126	0.243	1.60788e-56	0	Clec4e
6.25264e-60	-0.108614	0.037	0.145	1.87579e-56	0	Ch25h
8.05544e-60	-0.025897	0.162	0.251	2.41663e-56	0	Gm16104
1.25659e-59	-0.147846	0.374	0.32	3.76977e-56	0	Ifi205
1.53192e-59	-0.0497373	0.073	0.091	4.59576e-56	0	Limk2
1.7091e-59	-0.227913	0.066	0.216	5.12729e-56	0	Arf2
1.74145e-59	-0.54375	0.16	0.399	5.22436e-56	0	Arhgap31
1.77655e-59	-0.914843	0.093	0.316	5.32966e-56	0	Ahnak
1.85614e-59	-0.387894	0.077	0.226	5.56841e-56	0	Gpr35
2.4514e-59	-1.37653	0.193	0.208	7.35419e-56	0	S100a9
2.69806e-59	-0.370463	0.092	0.241	8.09419e-56	0	Rab20
2.83521e-59	0.613065	0.289	0.106	8.50563e-56	0	Pkib
3.06982e-59	-0.0559898	0.125	0.2	9.20946e-56	0	Pmaip1
3.70582e-59	-0.7871	0.134	0.251	1.11175e-55	0	Ccr1
5.02343e-59	-0.123424	0.361	0.253	1.50703e-55	0	Cybb
5.89385e-59	-0.523207	0.018	0.102	1.76815e-55	0	Sgip1
1.57575e-58	-0.427146	0.013	0.129	4.72724e-55	0	Hpgd
1.66069e-58	-0.232243	0.023	0.123	4.98207e-55	0	Gm14636
2.3834e-58	-0.236723	0.014	0.071	7.1502e-55	0	Hist1h2bn
2.43395e-58	-0.0157439	0.001	0.021	7.30184e-55	0	Adra1a
3.1757e-58	-0.12954	0.004	0.01	9.52711e-55	0	Trav13-1
3.22916e-58	0.198934	0.472	0.364	9.68747e-55	0	Npm1
3.41703e-58	0.52763	0.293	0.109	1.02511e-54	0	Gpr174
3.57854e-58	-0.0182132	0	0.002	1.07356e-54	0	Dao
6.48856e-58	-0.43293	0.03	0.142	1.94657e-54	0	Nhsl1
8.20703e-58	-0.0274544	0.003	0.014	2.46211e-54	0	Rpl39l
1.39125e-57	-0.386217	0.014	0.169	4.17374e-54	0	Creb5
1.39634e-57	-0.598243	0.052	0.253	4.18903e-54	0	Eif4e3
1.44893e-57	-0.275859	0.027	0.078	4.34679e-54	0	2810021J22Rik
1.71328e-57	-0.540313	0.217	0.387	5.13983e-54	0	Kdm6b
2.09892e-57	-1.11659	0.008	0.177	6.29675e-54	0	Igfbp4
2.91252e-57	-0.367433	0.089	0.245	8.73755e-54	0	Entpd1
8.01019e-57	-0.048263	0.023	0.113	2.40306e-53	0	Ckm
9.70307e-57	-0.560787	0.227	0.429	2.91092e-53	0	Atp6v0c
1.07033e-56	-0.189794	0.003	0.025	3.211e-53	0	F2rl1
1.80506e-56	-0.199859	0.077	0.217	5.41518e-53	0	Gclm
2.06596e-56	-0.637361	0.033	0.203	6.19789e-53	0	Gm20186
2.19714e-56	-0.166091	0.001	0.016	6.59143e-53	0	Ccr4
2.55476e-56	-0.293644	0.003	0.046	7.66429e-53	0	Tet1
3.51584e-56	-0.0387947	0.115	0.232	1.05475e-52	0	Cxcl9
4.73019e-56	-0.0749426	0.003	0.021	1.41906e-52	0	Sparc
1.01607e-55	-0.529448	0.25	0.408	3.0482e-52	0	Sdcbp
1.16231e-55	-0.572497	0.014	0.118	3.48692e-52	0	H2-Q2
1.16455e-55	-0.24364	0.105	0.166	3.49366e-52	0	E230032D23Rik
1.53164e-55	-0.313301	0.258	0.266	4.59493e-52	0	Bcl2a1b
2.23385e-55	0.344699	0.474	0.232	6.70156e-52	0	Gimap4
2.26603e-55	-0.263247	0.153	0.242	6.79809e-52	0	Mgst1
2.63302e-55	-0.578167	0.076	0.228	7.89905e-52	0	Phlda1
2.7848e-55	-0.956984	0.132	0.393	8.35441e-52	0	Marcks
3.1064e-55	-0.185267	0.001	0.041	9.31919e-52	0	Il1rl1
3.8416e-55	-0.0625358	0	0.004	1.15248e-51	0	Gucy1b1
5.92908e-55	-0.0152675	0.001	0.002	1.77872e-51	0	Ripor3
7.22997e-55	-0.312194	0.006	0.127	2.16899e-51	0	Runx2
1.00302e-54	-0.288932	0.022	0.104	3.00907e-51	0	A130023I24Rik
3.41377e-54	-1.03892	0.143	0.408	1.02413e-50	0	Psap
3.68211e-54	-0.11172	0.015	0.082	1.10463e-50	0	Apold1
4.53973e-54	-0.263328	0.14	0.205	1.36192e-50	0	Wdr12
4.60449e-54	0.87678	0.266	0.024	1.38135e-50	0	Hs3st1
7.04649e-54	-0.0367921	0.001	0.005	2.11395e-50	0	Catsperd
1.27492e-53	-0.184625	0.057	0.147	3.82476e-50	0	Gbp2
1.36434e-53	-0.44416	0.001	0.073	4.09302e-50	0	Gm525
1.38771e-53	-0.786308	0.109	0.234	4.16312e-50	0	Osm
1.41538e-53	-0.589539	0.131	0.376	4.24615e-50	0	Anxa5
1.96476e-53	-0.236507	0.008	0.044	5.89428e-50	0	Lypd6b
2.41723e-53	-0.159521	0.139	0.208	7.2517e-50	0	Bcl2a1d
3.59685e-53	1.07889	0.463	0.082	1.07905e-49	0	Gga2
4.46023e-53	-0.362489	0.015	0.087	1.33807e-49	0	Gm2245
4.58232e-53	0.169788	0.57	0.456	1.3747e-49	0	mt-Co3
4.90472e-53	-0.61728	0.077	0.205	1.47142e-49	0	Hmox1
5.59539e-53	-0.640092	0.006	0.192	1.67862e-49	0	Slco3a1
5.80216e-53	-0.441863	0.001	0.091	1.74065e-49	0	Rora
7.07925e-53	-0.0690637	0.014	0.053	2.12377e-49	0	Xlr
1.00725e-52	-0.0694059	0.105	0.226	3.02176e-49	0	Ppbp
1.0876e-52	-0.632634	0.215	0.395	3.2628e-49	0	Picalm
1.24044e-52	-0.657651	0.031	0.249	3.72132e-49	0	Pvr
1.4552e-52	-0.397522	0.078	0.237	4.36561e-49	0	Bst1
2.19558e-52	-0.348791	0.077	0.219	6.58674e-49	0	Slc20a1
3.79418e-52	0.921976	0.424	0.207	1.13825e-48	0	Cd69
4.11994e-52	0.0398224	0.012	0.067	1.23598e-48	0	Cabp4
9.48152e-52	0.15062	0.187	0.141	2.84445e-48	0	Trim59
1.12345e-51	-0.193775	0.036	0.171	3.37036e-48	0	Gstm1
1.35849e-51	-0.193336	0.121	0.229	4.07548e-48	0	Ms4a8a
1.44727e-51	-0.755554	0.121	0.368	4.34181e-48	0	Ptms
1.55511e-51	0.108748	0.477	0.38	4.66532e-48	0	Cyba
1.58432e-51	-0.27859	0.322	0.422	4.75297e-48	0	Nktr
1.7764e-51	-0.553532	0.188	0.257	5.32921e-48	0	Ifitm6
2.87472e-51	-0.405974	0.048	0.178	8.62416e-48	0	Xrra1
3.1274e-51	-0.579367	0.094	0.248	9.38221e-48	0	Cd33
3.26627e-51	-0.332845	0.066	0.247	9.7988e-48	0	Klf10
4.31304e-51	-0.0117919	0.009	0.022	1.29391e-47	0	3830403N18Rik
4.34346e-51	-0.0260235	0.081	0.21	1.30304e-47	0	Pcolce
7.77922e-51	-0.175922	0.057	0.097	2.33376e-47	0	2810454H06Rik
1.66286e-50	-0.28645	0.024	0.074	4.98858e-47	0	Tbxa2r
2.13989e-50	-0.0173853	0.006	0.019	6.41968e-47	0	Gm17077
6.10482e-50	-0.339025	0.027	0.121	1.83145e-46	0	Gm49179
8.53849e-50	-0.167658	0.007	0.025	2.56155e-46	0	Trbv31
1.1725e-49	-0.225412	0.003	0.026	3.51751e-46	0	Trbv12-2
1.24264e-49	-0.0941874	0.36	0.304	3.72792e-46	0	Gngt2
1.33701e-49	-0.1234	0.206	0.219	4.01104e-46	0	Rhob
2.28644e-49	-0.884576	0.004	0.205	6.85931e-46	0	Sytl3
2.39139e-49	1.22125	0.494	0.111	7.17416e-46	0	Zfp318
3.02039e-49	-0.432095	0.146	0.236	9.06116e-46	0	Apoc2
3.20422e-49	-0.219186	0.015	0.063	9.61266e-46	0	Gm38411
3.47146e-49	-0.21268	0.056	0.173	1.04144e-45	0	Rcan1
1.13126e-48	0.18647	0.495	0.335	3.39377e-45	0	Gimap6
1.13514e-48	-0.158887	0.013	0.05	3.40542e-45	0	A630014C17Rik
1.61299e-48	-0.0955114	0.073	0.201	4.83898e-45	0	Gja1
1.79818e-48	-0.051866	0.006	0.013	5.39453e-45	0	Trav6-5
1.86886e-48	0.142179	0.334	0.287	5.60657e-45	0	Zbtb20
1.94727e-48	-0.570057	0.067	0.253	5.84182e-45	0	Fam241a
2.59394e-48	-0.0164745	0.011	0.063	7.78183e-45	0	Kazald1
2.93153e-48	0.647893	0.292	0.081	8.79459e-45	0	Mast4
3.78165e-48	-0.0375546	0.257	0.302	1.1345e-44	0	Dcstamp
5.18964e-48	-0.0742976	0.008	0.025	1.55689e-44	0	Trav12-2
9.36229e-48	-0.487492	0.183	0.265	2.80869e-44	0	Vcan
1.23931e-47	-0.506793	0.017	0.239	3.71794e-44	0	Bcl2l1
1.35439e-47	0.0259787	0.438	0.396	4.06316e-44	0	H2-K1
1.5384e-47	0.0229794	0.36	0.288	4.6152e-44	0	Cblb
1.85094e-47	-0.428124	0.281	0.384	5.55281e-44	0	Atp2b1
1.94126e-47	-0.00815166	0.328	0.325	5.82377e-44	0	Sparcl1
2.977e-47	-0.486427	0.041	0.158	8.93099e-44	0	Gm40841
3.0165e-47	-0.0684081	0.019	0.049	9.0495e-44	0	Wdr38
5.13715e-47	0.433328	0.164	0.056	1.54115e-43	0	Serpina3g
8.15713e-47	-0.196173	0.059	0.186	2.44714e-43	0	Olfml3
8.51491e-47	-0.0587334	0.033	0.147	2.55447e-43	0	Mlxipl
1.24752e-46	-0.275573	0.087	0.236	3.74256e-43	0	Adssl1
1.26285e-46	-0.0426005	0.003	0.037	3.78854e-43	0	Lhfp
1.33836e-46	0.128524	0.024	0.006	4.01509e-43	0	Echdc3
1.66928e-46	-0.201705	0.007	0.068	5.00784e-43	0	Vcam1
1.84626e-46	-0.271882	0.055	0.193	5.53878e-43	0	Rhoc
2.27732e-46	-0.263604	0.105	0.228	6.83196e-43	0	Havcr2
3.8011e-46	0.0693958	0.141	0.316	1.14033e-42	0	AF067061
5.32394e-46	-0.334392	0.033	0.137	1.59718e-42	0	Axdnd1
8.96231e-46	-0.155196	0.234	0.266	2.68869e-42	0	Ehd1
1.04329e-45	-0.402797	0.063	0.182	3.12986e-42	0	Syne1
1.1151e-45	-0.328388	0.028	0.122	3.3453e-42	0	Gm37469
1.2937e-45	-1.25593	0.101	0.224	3.8811e-42	0	Thbs1
1.49729e-45	0.183879	0.044	0.121	4.49188e-42	0	Jchain
1.60985e-45	-0.252663	0.039	0.103	4.82954e-42	0	Hist1h2bb
1.717e-45	-0.06437	0.024	0.035	5.15099e-42	0	Gm27003
2.30734e-45	-0.517903	0.245	0.424	6.92201e-42	0	Slfn2
3.69718e-45	-0.0324789	0.423	0.336	1.10915e-41	0	Aldoa
5.13035e-45	-0.229014	0.021	0.072	1.5391e-41	0	Rragd
8.03963e-45	-0.00792942	0.576	0.401	2.41189e-41	0	Vmn2r26
1.0588e-44	-0.173649	0.052	0.178	3.17641e-41	0	Pdgfa
1.99277e-44	-0.241606	0.001	0.05	5.97832e-41	0	Iigp1
3.47276e-44	-0.329848	0.045	0.166	1.04183e-40	0	Mt2
4.25134e-44	-0.15732	0.036	0.157	1.2754e-40	0	Fxyd2
4.60756e-44	-0.321397	0.222	0.328	1.38227e-40	0	Vgll4
4.65088e-44	-0.338787	0.113	0.247	1.39526e-40	0	Fgr
5.27517e-44	-0.419971	0.215	0.361	1.58255e-40	0	Tagln2
6.75976e-44	-0.0171236	0.051	0.098	2.02793e-40	0	BC049762
6.80082e-44	-0.457898	0.114	0.246	2.04024e-40	0	Bhlhe40
6.83837e-44	0.348902	0.485	0.35	2.05151e-40	0	Macf1
7.86545e-44	-0.0152486	0.141	0.258	2.35964e-40	0	Sct
8.73074e-44	-0.727999	0.217	0.352	2.61922e-40	0	Neat1
9.225e-44	-0.32278	0.012	0.07	2.7675e-40	0	Lrig1
1.1679e-43	-0.637181	0.232	0.374	3.5037e-40	0	Hcst
1.43625e-43	-0.57513	0.002	0.148	4.30875e-40	0	Gata3
1.46083e-43	-0.0135717	0.349	0.336	4.3825e-40	0	Myl9
1.53597e-43	-0.0681648	0.015	0.046	4.6079e-40	0	Gm13856
2.04045e-43	-0.374735	0.018	0.087	6.12135e-40	0	Prodh
2.09909e-43	-0.798514	0.078	0.238	6.29727e-40	0	Nlrp3
2.31443e-43	-0.101315	0.007	0.025	6.94328e-40	0	Mei4
3.25073e-43	-0.234168	0.274	0.324	9.75219e-40	0	Tob2
3.94113e-43	-0.297139	0.085	0.253	1.18234e-39	0	Glipr2
4.24279e-43	-0.387461	0.044	0.156	1.27284e-39	0	BC065403
4.28295e-43	-0.342142	0.13	0.291	1.28489e-39	0	Cwc25
4.52691e-43	-0.076631	0.116	0.211	1.35807e-39	0	Alcam
5.92655e-43	-0.139263	0.002	0.012	1.77796e-39	0	Trbv15
8.33932e-43	-0.0282841	0.036	0.124	2.5018e-39	0	Gm17197
8.67654e-43	-0.333006	0.026	0.113	2.60296e-39	0	Adam12
9.97158e-43	-0.214787	0.02	0.088	2.99147e-39	0	Ankrd6
1.47503e-42	0.862951	0.273	0.038	4.42509e-39	0	Trim7
1.87551e-42	-2.13149	0.092	0.399	5.62654e-39	0	Tyrobp
2.936e-42	-0.524533	0.129	0.358	8.808e-39	0	Rbpj
4.03522e-42	-1.48778	0.079	0.325	1.21057e-38	0	Ctsb
5.56455e-42	0.00191023	0.008	0.073	1.66937e-38	0	Gm46565
5.84911e-42	-0.388537	0.016	0.087	1.75473e-38	0	Gm12305
6.84016e-42	-0.159723	0.036	0.065	2.05205e-38	0	Zfp39
7.777e-42	-0.0393537	0.006	0.047	2.3331e-38	0	Trav15-2-dv6-2
8.68907e-42	-0.365257	0.024	0.109	2.60672e-38	0	Gm42372
1.41847e-41	-0.239428	0.021	0.092	4.25541e-38	0	Cfap74
1.42462e-41	-0.238134	0.021	0.077	4.27385e-38	0	Hist1h2ai
1.43165e-41	-0.0970287	0.004	0.013	4.29494e-38	0	Cxadr
2.31724e-41	-0.258321	0.315	0.29	6.95171e-38	0	Chd7
2.59178e-41	-0.520491	0.131	0.32	7.77533e-38	0	Fyn
3.67947e-41	-0.123195	0.163	0.187	1.10384e-37	0	Hopx
4.73303e-41	-0.179349	0.004	0.018	1.41991e-37	0	Nanos3
6.24587e-41	-0.287008	0.082	0.21	1.87376e-37	0	Ltc4s
6.91657e-41	-0.0330146	0.307	0.286	2.07497e-37	0	Ncf2
7.15835e-41	-0.238791	0.132	0.185	2.14751e-37	0	Id3
1.26453e-40	0.0624455	0.448	0.371	3.7936e-37	0	Lcp1
2.42586e-40	-0.014635	0.333	0.334	7.27758e-37	0	Mpo
3.3264e-40	-0.0760961	0.006	0.014	9.9792e-37	0	Gm19569
3.45869e-40	-0.563266	0.159	0.302	1.03761e-36	0	Bst2
3.87256e-40	-0.174917	0.017	0.052	1.16177e-36	0	5830444B04Rik
4.39364e-40	0.0338331	0.694	0.473	1.31809e-36	0	Prg2
4.81183e-40	-0.0541281	0.001	0.005	1.44355e-36	0	Actc1
4.94164e-40	-0.076773	0.02	0.032	1.48249e-36	0	Slc12a2
5.02552e-40	0.843163	0.269	0.022	1.50766e-36	0	Ccr6
5.38245e-40	-0.0447189	0.011	0.023	1.61474e-36	0	C78197
7.3798e-40	-0.0405497	0.338	0.336	2.21394e-36	0	Xcr1
1.06142e-39	-0.259204	0.048	0.174	3.18426e-36	0	C4b
1.37024e-39	-0.0962838	0.009	0.071	4.11071e-36	0	Gm4951
2.02744e-39	-0.0978108	0.027	0.055	6.08232e-36	0	Atl1
2.89133e-39	-0.540107	0.077	0.25	8.67399e-36	0	Ptafr
3.37266e-39	-0.0601084	0	0.005	1.0118e-35	0	Trpm1
3.40086e-39	-0.0982718	0.05	0.119	1.02026e-35	0	Cd36
4.66858e-39	0.376254	0.339	0.154	1.40057e-35	0	Aff3
4.69754e-39	-0.211231	0.003	0.045	1.40926e-35	0	Itgae
6.30911e-39	-0.0111856	0.005	0.006	1.89273e-35	0	4930432B10Rik
7.92529e-39	-0.056719	0.004	0.006	2.37759e-35	0	Tbx19
8.71444e-39	-0.337811	0.013	0.072	2.61433e-35	0	Slc16a5
1.17413e-38	-0.0998209	0.001	0.009	3.5224e-35	0	Trnp1
1.4081e-38	-0.0763278	0.026	0.098	4.2243e-35	0	Gm16251
2.61935e-38	-0.0381173	0.007	0.075	7.85806e-35	0	Sult5a1
3.31146e-38	-0.167352	0.007	0.048	9.93438e-35	0	Nrgn
3.4458e-38	0.0369793	0.401	0.288	1.03374e-34	0	Slamf6
3.73689e-38	1.07352	0.486	0.089	1.12107e-34	0	Btla
3.87344e-38	1.14128	0.479	0.072	1.16203e-34	0	Snn
4.28773e-38	-0.0129574	0.026	0.141	1.28632e-34	0	Adamts2
4.36753e-38	0.562615	0.507	0.247	1.31026e-34	0	P2ry10
4.96049e-38	-0.0284778	0.019	0.109	1.48815e-34	0	Bcam
5.72717e-38	-0.31811	0.042	0.137	1.71815e-34	0	Pgm2l1
7.04929e-38	-0.0538922	0.006	0.008	2.11479e-34	0	Pate2
8.0065e-38	-0.0737694	0.018	0.05	2.40195e-34	0	Teddm2
1.05951e-37	-0.230383	0.019	0.123	3.17854e-34	0	Kif23
1.11587e-37	-0.0314841	0.066	0.214	3.34761e-34	0	Tnni1
2.05989e-37	-0.381267	0.084	0.258	6.17967e-34	0	Il13ra1
2.5295e-37	-0.0775922	0.019	0.066	7.58851e-34	0	5830405F06Rik
3.24095e-37	-0.0259355	0.594	0.413	9.72285e-34	0	Gcsam
3.35214e-37	-0.00491457	0.447	0.368	1.00564e-33	0	Cspg4
3.5665e-37	-0.0415473	0.007	0.012	1.06995e-33	0	Loxl2
3.5776e-37	-0.367142	0.009	0.073	1.07328e-33	0	Gpr162
4.36948e-37	-0.223375	0.033	0.129	1.31085e-33	0	Gm48321
6.13056e-37	-0.0593868	0.03	0.039	1.83917e-33	0	Gm20234
6.60093e-37	-0.0315407	0.003	0.005	1.98028e-33	0	Gm13075
7.60143e-37	-0.114013	0.002	0.034	2.28043e-33	0	Tmem158
8.87302e-37	-0.35216	0.035	0.132	2.66191e-33	0	Slc6a19
1.06221e-36	-0.168605	0.001	0.019	3.18663e-33	0	Ptpn13
1.09364e-36	-0.258699	0.035	0.129	3.28091e-33	0	Fn3k
1.14204e-36	-0.0662342	0	0.004	3.42611e-33	0	Dnajb3
1.20358e-36	-0.0374174	0.004	0.009	3.61073e-33	0	Gm41611
1.20715e-36	-0.287961	0.024	0.105	3.62144e-33	0	Kcnh3
1.23607e-36	-0.469611	0.278	0.394	3.70822e-33	0	Zfp36l2
1.41757e-36	-0.385111	0.168	0.284	4.25271e-33	0	Ccnd2
1.61429e-36	-0.312263	0	0.038	4.84288e-33	0	Khdc1a
1.85892e-36	0.433984	0.261	0.108	5.57677e-33	0	Gem
1.91879e-36	-0.152275	0.024	0.133	5.75637e-33	0	Ifi44
1.9452e-36	-0.0197098	0.127	0.26	5.83561e-33	0	Ptgis
1.98933e-36	-0.0153529	0.007	0.021	5.96799e-33	0	Cplane2
2.3826e-36	-0.702181	0.067	0.355	7.1478e-33	0	Rinl
2.56026e-36	0.172429	0.208	0.149	7.68078e-33	0	St3gal6
4.37816e-36	-0.0472785	0.005	0.045	1.31345e-32	0	Rxfp1
4.65361e-36	-0.0326993	0.003	0.026	1.39608e-32	0	Tm4sf1
5.10238e-36	-0.0259373	0.002	0.021	1.53071e-32	0	Mfap4
5.26436e-36	-0.333878	0.067	0.137	1.57931e-32	0	Hist1h2br
5.82817e-36	-0.0178187	0.076	0.225	1.74845e-32	0	Cd5l
8.45798e-36	-0.101606	0.008	0.025	2.5374e-32	0	Gm15498
9.60874e-36	-0.798025	0.095	0.335	2.88262e-32	0	Grn
1.11787e-35	-0.488178	0.238	0.365	3.35362e-32	0	Vmp1
1.27648e-35	-0.429398	0.094	0.241	3.82945e-32	0	Fcgr4
2.7842e-35	-0.34638	0.056	0.256	8.35259e-32	0	P4ha1
3.12104e-35	0.465407	0.341	0.179	9.36311e-32	0	Bmyc
3.13039e-35	-0.420133	0.046	0.298	9.39117e-32	0	Lgals3bp
4.3855e-35	-1.1888	0.099	0.248	1.31565e-31	0	Ccrl2
4.85569e-35	-0.0542642	0.534	0.395	1.45671e-31	0	Sept3
4.98632e-35	-0.28174	0.066	0.219	1.4959e-31	0	Cpd
5.41006e-35	-0.058219	0.009	0.063	1.62302e-31	0	Dlc1
5.71821e-35	-0.270911	0.091	0.241	1.71546e-31	0	Mindy3
1.70001e-34	-0.679994	0.011	0.13	5.10004e-31	0	Itm2a
3.0856e-34	-0.0817064	0.012	0.027	9.25681e-31	0	Kifc2
3.10422e-34	-0.0149242	0.003	0.029	9.31267e-31	0	Aqp7
5.09244e-34	-0.25424	0.028	0.161	1.52773e-30	0	Pdgfb
6.26482e-34	-0.561843	0.227	0.385	1.87944e-30	0	Lamp1
6.7361e-34	0.0151913	0.026	0.115	2.02083e-30	0	Ackr3
7.42886e-34	-0.0306105	0.021	0.123	2.22866e-30	0	S100a16
8.56844e-34	-0.278548	0.01	0.056	2.57053e-30	0	Prrg1
1.38603e-33	0.0771924	0.007	0.007	4.1581e-30	0	Gm49504
1.70876e-33	0.0282509	0.287	0.199	5.12627e-30	0	Abca1
2.34064e-33	-0.0729758	0.034	0.167	7.02193e-30	0	Cd209d
2.69522e-33	-0.362127	0.102	0.231	8.08566e-30	0	Nsd2
3.11045e-33	-0.285133	0.023	0.095	9.33136e-30	0	Gm33619
3.50197e-33	-0.0455997	0.004	0.037	1.05059e-29	0	Serpinh1
4.39964e-33	-0.0445903	0.024	0.136	1.31989e-29	0	Fbln1
4.67615e-33	0.231645	0.433	0.293	1.40284e-29	0	Adgre5
4.93962e-33	0.362093	0.351	0.168	1.48189e-29	0	Cnn3
5.52447e-33	-0.133667	0.002	0.01	1.65734e-29	0	Bex2
5.75861e-33	-0.15328	0.015	0.097	1.72758e-29	0	Ccnf
6.54413e-33	-0.285465	0.046	0.19	1.96324e-29	0	Rtp4
1.09665e-32	-0.31717	0.021	0.084	3.28995e-29	0	Mr1
1.15146e-32	-0.0116021	0.006	0.032	3.45437e-29	0	Trav4d-2
1.31396e-32	-0.555732	0.213	0.358	3.94188e-29	0	Rgs2
1.59024e-32	-0.0125403	0.185	0.297	4.77073e-29	0	Calm4
1.64732e-32	-0.0469105	0.003	0.022	4.94196e-29	0	Nos3
1.86042e-32	-0.122939	0	0.009	5.58126e-29	0	Chl1
2.07839e-32	-0.0339988	0.013	0.065	6.23517e-29	0	Spic
2.12602e-32	-0.205064	0.006	0.026	6.37805e-29	0	A930002I21Rik
2.34851e-32	-0.257457	0.138	0.268	7.04553e-29	0	1700017B05Rik
2.39877e-32	-0.0103196	0.007	0.012	7.19632e-29	0	Gm10226
2.55308e-32	-0.506597	0.225	0.37	7.65925e-29	0	Zfand5
2.83054e-32	-0.692863	0.005	0.162	8.49163e-29	0	Gm2682
3.81283e-32	-0.186432	0.018	0.061	1.14385e-28	0	Gm17021
3.95136e-32	-0.00997023	0.065	0.222	1.18541e-28	0	Loxl1
4.00811e-32	-0.450685	0.272	0.358	1.20243e-28	0	Ugcg
4.47245e-32	-0.264441	0.02	0.083	1.34173e-28	0	Wnt8b
5.02596e-32	-0.0737513	0.027	0.103	1.50779e-28	0	Gm41625
5.27366e-32	-0.0984743	0.017	0.05	1.5821e-28	0	Gm16120
5.60919e-32	-0.0364329	0.011	0.068	1.68276e-28	0	Cd207
6.85556e-32	-0.0214483	0.027	0.087	2.05667e-28	0	Trav9n-4
6.89983e-32	0.0347648	0.003	0.002	2.06995e-28	0	1700087I21Rik
7.01418e-32	-0.434331	0.319	0.372	2.10425e-28	0	Ube2s
8.60059e-32	-0.0336535	0.061	0.216	2.58018e-28	0	Il12b
9.10201e-32	-0.0176551	0.061	0.112	2.7306e-28	0	4732414G09Rik
1.18864e-31	1.22706	0.436	0.074	3.56591e-28	0	Fam43a
1.40763e-31	-0.0285551	0.068	0.226	4.22289e-28	0	Apod
1.78042e-31	-0.21411	0.018	0.056	5.34125e-28	0	Cdh24
1.84933e-31	-0.262014	0.124	0.291	5.54799e-28	0	Dhrs7
1.89989e-31	0.289849	0.114	0.254	5.69967e-28	0	Cacna1s
1.92488e-31	0.308859	0.039	0.05	5.77463e-28	0	Shisa8
2.33178e-31	-0.17476	0.008	0.073	6.99534e-28	0	H1fx
2.53119e-31	0.0375017	0.03	0.023	7.59356e-28	0	Gm17259
2.6772e-31	0.301062	0.342	0.192	8.03161e-28	0	Cd86
4.23248e-31	0.387658	0.263	0.14	1.26974e-27	0	Fam214a
5.22552e-31	-0.655774	0.042	0.265	1.56766e-27	0	Slfn1
5.64512e-31	-0.616156	0.267	0.401	1.69354e-27	0	Mcl1
9.03262e-31	-0.0521372	0.01	0.064	2.70979e-27	0	Zdbf2
1.0187e-30	-0.513937	0.263	0.298	3.05609e-27	0	Plek
2.04153e-30	-0.444298	0.241	0.37	6.1246e-27	0	Hif1a
2.21357e-30	0.00473383	0.016	0.034	6.6407e-27	0	A230083N12Rik
2.5248e-30	-0.138626	0.275	0.244	7.57441e-27	0	Fcgr2b
3.15531e-30	-0.0161145	0.006	0.045	9.46594e-27	0	Alox12
3.65903e-30	-0.628924	0.063	0.328	1.09771e-26	0	Pid1
3.84472e-30	-0.403703	0.053	0.164	1.15341e-26	0	Mgst2
4.47786e-30	0.0433068	0.024	0.092	1.34336e-26	0	Tnfsf4
5.32865e-30	-0.089417	0.047	0.069	1.5986e-26	0	Mir155hg
5.88542e-30	-0.133771	0.073	0.223	1.76563e-26	0	Fcna
6.2412e-30	-0.0945414	0.01	0.031	1.87236e-26	0	Gm42463
7.69542e-30	-0.503871	0.249	0.392	2.30863e-26	0	Pkm
1.37993e-29	-0.0818586	0.073	0.23	4.13979e-26	0	Cd34
1.8782e-29	-0.131556	0.169	0.286	5.63461e-26	0	Hist1h2af
2.41451e-29	-0.0709958	0.158	0.221	7.24353e-26	0	Eea1
2.48061e-29	-0.184235	0.03	0.14	7.44183e-26	0	Il10
2.82749e-29	-0.216514	0.036	0.12	8.48248e-26	0	Gm26822
2.9363e-29	-0.141178	0.011	0.09	8.8089e-26	0	Ddr1
3.1202e-29	-0.0262528	0.018	0.088	9.3606e-26	0	Dmpk
3.93832e-29	-0.17476	0.138	0.272	1.1815e-25	0	Batf3
4.99127e-29	-0.438926	0.268	0.372	1.49738e-25	0	Hist1h1c
5.33763e-29	-0.178309	0.043	0.138	1.60129e-25	0	Gm41600
8.22742e-29	-0.554271	0.184	0.376	2.46823e-25	0	Lamp2
1.02924e-28	-0.525608	0.123	0.365	3.08772e-25	0	Zyx
1.0414e-28	0.0304006	0.479	0.386	3.12421e-25	0	Tnfrsf17
1.05226e-28	-0.235819	0.028	0.104	3.15679e-25	0	Gm12709
1.17411e-28	-0.0554726	0.01	0.014	3.52232e-25	0	Gm568
1.17733e-28	-0.390232	0.1	0.227	3.53199e-25	0	Icam1
1.19922e-28	-0.180534	0.008	0.032	3.59767e-25	0	E230034D01Rik
1.46775e-28	-0.0987081	0.001	0.009	4.40325e-25	0	Ppp1r14c
1.47282e-28	-0.272563	0.05	0.155	4.41846e-25	0	Gm27230
1.53353e-28	0.0460107	0.028	0.056	4.60059e-25	0	Gm16741
1.78155e-28	-0.255885	0.012	0.055	5.34465e-25	0	Nyap1
1.7874e-28	0.256899	0.379	0.366	5.3622e-25	0	Derl3
1.81169e-28	0.0291302	0.004	0.019	5.43508e-25	0	Igkv1-122
2.04438e-28	-0.205298	0.02	0.076	6.13314e-25	0	Ccdc153
2.28302e-28	-0.107422	0.007	0.02	6.84907e-25	0	Gm28187
2.29001e-28	0.426301	0.082	0.199	6.87002e-25	0	Iglv1
2.36877e-28	-0.0928249	0.015	0.043	7.10631e-25	0	Art5
2.55219e-28	-0.244992	0.156	0.278	7.65658e-25	0	Tppp3
3.75383e-28	-0.0304865	0.013	0.077	1.12615e-24	0	Fbn1
7.50154e-28	-0.0270805	0.002	0.018	2.25046e-24	0	Gm26614
7.63628e-28	-0.197743	0.034	0.075	2.29088e-24	0	Zfp949
9.14033e-28	-0.0253523	0.002	0.013	2.7421e-24	0	Gp9
1.20466e-27	-0.262825	0.349	0.388	3.61399e-24	0	Pdcd4
2.1302e-27	-0.252507	0.069	0.217	6.39059e-24	0	Sowahc
2.33596e-27	-0.0592737	0.012	0.033	7.00788e-24	0	Trbv14
2.3706e-27	0.113447	0.336	0.264	7.11179e-24	0	Arid5b
3.19854e-27	-0.0935508	0	0.006	9.59562e-24	0	Trav13-4-dv7
3.53438e-27	-0.383294	0.129	0.262	1.06031e-23	0	Csf2rb
3.60137e-27	-0.186838	0.007	0.028	1.08041e-23	0	Ampd1
4.24735e-27	0.105875	0.208	0.188	1.2742e-23	0	Phf11b
5.37103e-27	-0.347923	0.022	0.106	1.61131e-23	0	Hspa1a
6.52902e-27	-0.258383	0.196	0.3	1.95871e-23	0	Hist1h3b
1.0607e-26	-0.287043	0	0.047	3.1821e-23	0	Gm28112
1.11142e-26	-0.00667906	0.538	0.405	3.33426e-23	0	Elane
1.13768e-26	0.0329709	0.124	0.146	3.41303e-23	0	Slamf7
1.25888e-26	-0.686299	0.031	0.29	3.77664e-23	0	Timp2
1.32397e-26	-0.149958	0.018	0.061	3.97191e-23	0	Gm48719
1.41154e-26	1.06425	0.348	0.118	4.23462e-23	0	Myc
[truncated: 19,989 more rows]
[truncated: 1 more columns]
