# Supplementary material for: IL-13 promotes functional recovery after myocardial infarction via direct signaling to macrophages
Source: JCI Insight. 2024 Jan 23;9(2):e172702. doi: 10.1172/jci.insight.172702 (PMC10906228; doi:10.1172/jci.insight.172702)
Supplement: Supplemental table 3 [file jciinsight-9-172702-s177.xlsx]

## Sheet: Sheet1
	Ingenuity Canonical Pathways	-log(p-value)	Ratio	z-score	Molecules
Mac 0	IL-10 Signaling	20.6	0.221	0.343	AHR,BCL2L1,BHLHE40,BLVRB,BMP2,CCR1,CCR5,CDKN1A,CDKN2D,CREB5,FCGR2A,FCGR2B,FOS,HIF1A,HLA-DOA,HLA-E,ICAM1,IL10,IL1A,IL1B,IL1R2,IL1RN,JUN,MAF,MAFB,NFKBIA,NFKBID,NFKBIE,PKM,PRDM1,REL,SOCS3,STAT1,TNF
Mac 0	Macrophage Alternative Activation Signaling Pathway	15.8	0.163	1.219	ABCA1,CD36,Chil3/Chil4,CLEC10A,CREB5,CSF1R,FCGR2B,FOS,HLA-DOA,IGKC,IL10,IL1A,IL1B,IL1R2,IL1RN,IRS2,JAK2,JUN,KDM6B,KLF4,LPL,MAF,MRC1,NFKBIA,NFKBID,NFKBIE,PF4,PIK3R1,REL,SOCS3,STAT1,TNF,ZC3H12A
Mac 0	Agranulocyte Adhesion and Diapedesis	15.3	0.157	#NUM!	ACTB,ACTG1,C5AR1,Ccl2,CCL2,CCL3L3,CCL4,Ccl7,CCR1,CCR2,CCR5,CXCL14,CXCL16,CXCL2,CXCL3,CXCR4,EZR,ICAM1,IL1A,IL1B,IL1RN,ITGA4,ITGA5,ITGB2,ITGB7,MMP14,MMP19,MMP8,PF4,SDC4,SELL,SELPLG,TNF
Mac 0	Granulocyte Adhesion and Diapedesis	14.9	0.164	#NUM!	C5AR1,Ccl2,CCL2,CCL3L3,CCL4,Ccl7,CCR1,CCR2,CCR5,CXCL14,CXCL16,CXCL2,CXCL3,CXCR4,EZR,ICAM1,IL1A,IL1B,IL1R2,IL1RN,ITGA4,ITGB2,MMP14,MMP19,MMP8,PF4,SDC3,SDC4,SELL,SELPLG,TNF
Mac 0	Pathogen Induced Cytokine Storm Signaling Pathway	13.4	0.111	2.655	BHLHE40,C3,Ccl2,CCL2,CCL3L3,CCL4,Ccl7,CCR1,CCR5,CD163,CSF2RB,CXCL14,CXCL16,CXCL2,CXCL3,CXCR4,FOS,FTH1,FTL,HLA-DOA,IL10,IL1A,IL1B,IL1R2,IL1RN,IRF7,JAK2,JUN,LTB,LYST,NLRP3,PF4,PRDM1,PYCARD,SOCS3,STAT1,TLR2,TLR7,TNF,Tnfsf9,ZBP1
Mac 0	Hepatic Fibrosis Signaling Pathway	12.7	0.102	1.915	CACNA1D,CCL2,CREB5,FOS,FTH1,FTL,HIF1A,ICAM1,IL17RA,IL1A,IL1B,IL1R2,IL1RN,IRS2,ITGA4,ITGA5,ITGA6,ITGA9,ITGAL,ITGAV,ITGB2,ITGB5,ITGB7,JAK2,JUN,LRP1,LRP6,NCF1,NFKBIA,NFKBID,NFKBIE,PDGFA,PDGFB,PIK3R1,REL,RHOB,RHOC,SERPINE1,SPP1,TCF4,TF,TGFBR1,TNF
Mac 0	Molecular Mechanisms of Cancer	11.2	0.0933	#NUM!	ARHGEF12,BCL2L1,BMP2,CASP6,CCND3,CDK18,CDK6,CDKN1A,CDKN2D,CFLAR,CYCS,DAXX,FOS,FYN,GNA12,GNG10,HIF1A,ITGA4,ITGA5,ITGA6,ITGA9,ITGAL,ITGAV,ITGB2,ITGB5,ITGB7,JAK2,JUN,LRP1,LRP6,NFKBIA,NFKBID,NFKBIE,PIK3R1,PLCB1,RALGDS,RBPJ,REL,RHOB,RHOC,TCF4,TGFBR1
Mac 0	Role Of Chondrocytes In Rheumatoid Arthritis Signaling Pathway	11.2	0.163	1.877	CCL2,CEBPA,CFLAR,CXCR4,EGR1,FOS,IL17RA,IL1A,IL1B,IL1R2,IL1RN,ITGA5,JAK2,JUN,LRP1,MMP14,MMP19,MMP8,NLRP3,PLAU,PYCARD,TLR2,TNF
Mac 0	Osteoarthritis Pathway	10.8	0.123	1.147	ANXA2,BMP2,CASP6,CREB5,HES1,HIF1A,IL1B,IL1R2,ITGA4,ITGA5,ITGA6,ITGA9,ITGAL,ITGAV,ITGB2,ITGB5,ITGB7,JAG1,LRP1,MEF2C,RBPJ,REL,S100A8,SDC4,SPP1,TCF4,TGFBR1,TLR2,TNF
Mac 0	Tumor Microenvironment Pathway	10.6	0.14	2.449	CCL2,CFLAR,CXCR4,FOS,HGF,HIF1A,HLA-E,ICAM1,IGF1,IL10,IL1B,ITGA5,JAK2,JUN,MMP14,MMP19,MMP8,PDGFA,PDGFB,PIK3R1,PLAU,REL,SPP1,TIAM1,TNF
Mac 0	Acute Phase Response Signaling	10.3	0.135	1.414	C1QA,C1QB,C1QC,C3,C4A/C4B,CP,FOS,FTL,HP,IL1A,IL1B,IL1RN,JAK2,JUN,NFKBIA,NFKBID,NFKBIE,PIK3R1,REL,Saa3,SERPINE1,SOCS3,TCF4,TF,TNF
Mac 0	Atherosclerosis Signaling	10	0.158	#NUM!	ALOX5,APOE,CCL2,CCR2,CD36,CXCR4,ICAM1,IL1A,IL1B,IL1RN,ITGA4,ITGB2,LPL,LYZ,PDGFA,PDGFB,PRDX6,REL,S100A8,SELPLG,TNF
Mac 0	Caveolar-mediated Endocytosis Signaling	9.77	0.213	#NUM!	ACTB,ACTG1,FLNA,FYN,HLA-E,ITGA4,ITGA5,ITGA6,ITGA9,ITGAL,ITGAV,ITGB2,ITGB5,ITGB7,ITSN1,PTPN1
Mac 0	TREM1 Signaling	9.59	0.208	2.324	CCL2,CD83,CXCL3,FCGR2B,ICAM1,IL10,IL1B,ITGA5,JAK2,NLRP3,REL,TLR2,TLR7,TNF,TREM1,TYROBP
Mac 1	Interferon Signaling	10.7	0.306	1.508	IFI35,IFIT1,IFIT3,IFITM2,IFITM3,ISG15,OAS1,PSMB8,STAT1,STAT2,TAP1
Mac 1	Role of Hypercytokinemia/hyperchemokinemia in the Pathogenesis of Influenza	8.41	0.151	3.051	EIF2AK2,IFIT2,IFIT3,IL18,IRF7,ISG15,ISG20,OAS1,OAS3,PYCARD,RSAD2,STAT1,STAT2
Mac 1	Caveolar-mediated Endocytosis Signaling	8.1	0.16	#NUM!	ACTB,ACTG1,B2M,FLNA,HLA-E,ITGA1,ITGA4,ITGA6,ITGAL,ITGB2,ITGB7,PTPN1
Mac 1	Crosstalk between Dendritic Cells and Natural Killer Cells	7.13	0.132	1	ACTB,ACTG1,CAMK2D,CCR7,CD83,HLA-E,IL18,IL2RG,ITGAL,LTB,TREM2,TYROBP
Mac 1	Phagosome Formation	6.94	0.0489	1.029	ADGRE1,Adgre4,ADGRE5,ADORA2A,AP1B1,C3,C3AR1,C5AR1,CCR1,CCR2,CCR7,CCRL2,CD14,CLEC4E,FCGR1A,FGR,GPR141,GPR34,GPR35,ITGA1,ITGA4,ITGA6,ITGAL,ITGB2,ITGB7,ITPR1,LAT,LCK,LTB4R,MRC1,PRDX6,RASGRP1,RRAS,S1PR5
Mac 1	Molecular Mechanisms of Cancer	6.79	0.0578	#NUM!	CAMK2D,CCND1,CCND3,CDK6,CDKN2D,CFLAR,CYCS,DAXX,E2F2,GNA12,HIF1A,ITGA1,ITGA4,ITGA6,ITGAL,ITGB2,ITGB7,NFKBIA,PLCB1,RASGRP1,RBPJ,RHOC,RHOH,RHOU,RRAS,TCF4
Mac 1	Complement System	6.64	0.216	-1.633	C1QA,C1QB,C1QC,C3,C3AR1,C5AR1,CFB,ITGB2
Mac 1	Agranulocyte Adhesion and Diapedesis	6.62	0.081	#NUM!	ACTB,ACTG1,C5AR1,Ccl6,CCR1,CCR2,CCR7,CXCL16,CXCL2,IL18,ITGA4,ITGB2,ITGB7,MMP8,PF4,SDC4,SELL
Mac 1	Hepatic Fibrosis Signaling Pathway	6.17	0.0567	1.147	CCND1,CEBPB,CREB5,CYBB,FLT1,FTH1,HIF1A,IL17RA,IL18,ITGA1,ITGA4,ITGA6,ITGAL,ITGB2,ITGB7,NCF1,NFKBIA,RHOC,RHOH,RHOU,RRAS,TCF4,Tcf7,TF
Mac 1	Actin Nucleation by ARP-WASP Complex	6.1	0.118	0.816	GNA12,ITGA1,ITGA4,ITGA6,ITGAL,ITGB2,ITGB7,RHOC,RHOH,RHOU,RRAS
Mac 1	Coronavirus Pathogenesis Pathway	6.09	0.0784	-1	ACE,CCND1,CCR2,E2F2,HIF1A,IL17RA,IRF7,NFKBIA,OAS1,OAS3,PYCARD,RPS27A,RPS9,RPSA,STAT1,STAT2
Mac 1	Granulocyte Adhesion and Diapedesis	5.81	0.0794	#NUM!	C5AR1,Ccl6,CCR1,CCR2,CCR7,CSF3R,CXCL16,CXCL2,IL18,ITGA4,ITGB2,MMP8,PF4,SDC4,SELL
Mac 1	Activation of IRF by Cytosolic Pattern Recognition Receptors	5.67	0.138	1	DHX58,IFIH1,IFIT2,IRF7,ISG15,NFKBIA,STAT1,STAT2,ZBP1
Mac 1	Regulation of Cellular Mechanics by Calpain Protease	5.35	0.111	#NUM!	CCND1,CCND3,CDK6,ITGA1,ITGA4,ITGA6,ITGAL,ITGB2,ITGB7,RRAS
Mac 3	Osteoarthritis Pathway	12.6	0.136	-1.091	ANXA2,CASP3,CASP6,CEBPB,CREB5,FN1,FZD1,HES1,HIF1A,HTRA1,IL1R2,ITGA3,ITGA6,ITGAE,ITGAM,ITGAV,ITGAX,ITGB2,ITGB5,LRP1,MEF2C,MMP12,PPARG,REL,S100A8,S1PR3,SDC4,SOX9,SPP1,TCF4,TCF7L1,TIMP3
Mac 3	Macrophage Alternative Activation Signaling Pathway	12.1	0.144	-2.043	ABCA1,ADORA2A,CCL17,CCL22,CEBPB,Chil3/Chil4,CIITA,CREB5,CSF1R,DUSP1,FCGR2B,H3-3A/H3-3B,HLA-DMA,HLA-DMB,HLA-DQA1,HLA-DQB1,HLA-DRB5,IGHM,IL1R2,IL2RG,MRC1,NR1H3,PF4,PIK3R1,PPARG,REL,SOCS1,STAT1,THBS1
Mac 3	Granulocyte Adhesion and Diapedesis	11.2	0.143	#NUM!	2610528A11Rik,ACKR3,CCL17,CCL22,CCL4,Ccl6,Ccl9,CCR1,CCR2,CLDN1,CXCL10,CXCL16,CXCL3,Cxcl9,EZR,FPR2,IL1R2,ITGAM,ITGB2,MMP12,MMP19,MMP8,NGFR,PF4,SDC3,SDC4,SELL
Mac 3	Pathogen Induced Cytokine Storm Signaling Pathway	10.9	0.102	-2.92	2610528A11Rik,C3,CASP3,CCL17,CCL22,CCL4,Ccl6,Ccl9,CCR1,CIITA,COL3A1,COL5A2,COL6A1,CSF2RB,CXCL10,CXCL16,CXCL3,Cxcl9,HLA-DMA,HLA-DMB,HLA-DQA1,HLA-DQB1,HLA-DRB5,IFIH1,IFNGR1,IL1R2,IL21R,IRF7,LIF,NGFR,OSM,PF4,PYCARD,STAT1,STAT4,TLR3,TNFSF10,Tnfsf9
Mac 3	Caveolar-mediated Endocytosis Signaling	10.5	0.227	#NUM!	ACTG1,B2M,CAV1,CAVIN1,FLNA,FLNB,HLA-A,HLA-E,ITGA3,ITGA6,ITGAE,ITGAM,ITGAV,ITGAX,ITGB2,ITGB5,PTPN1
Mac 3	Multiple Sclerosis Signaling Pathway	10.3	0.126	-3.024	C1QA,C1QB,C1QC,C3,DUSP1,HLA-A,HLA-DMA,HLA-DMB,HLA-DQA1,HLA-DQB1,HLA-DRB5,HLA-E,IFNGR1,IL17RA,IL2RA,LIF,NR1H3,OSM,PARP12,PARP14,PPARG,PYCARD,RNF213,STAT1,TIPARP,TLR3,TNFSF10,Tnfsf9
Mac 3	IL-10 Signaling	10.1	0.149	1.043	BCL2,BLVRB,CCND1,CCR1,CREB5,DUSP1,FCGR2A,FCGR2B,FFAR2,HIF1A,HLA-A,HLA-DMA,HLA-DMB,HLA-DQA1,HLA-DQB1,HLA-DRB5,HLA-E,IFNGR1,IL1R2,MAFB,PKM,REL,STAT1
Mac 3	Antigen Presentation Pathway	9.29	0.308	#NUM!	B2M,CD74,CIITA,HLA-A,HLA-DMA,HLA-DMB,HLA-DQA1,HLA-DQB1,HLA-DRB5,HLA-E,PSMB8,PSMB9
Mac 3	Hepatic Fibrosis Signaling Pathway	8.72	0.0875	-1.177	BCL2,CACNB3,Calm1 (includes others),CASP3,CCN2,CCND1,CD40,CEBPB,COL3A1,CREB5,FZD1,HIF1A,IL17RA,IL1R2,ITGA3,ITGA6,ITGAE,ITGAM,ITGAV,ITGAX,ITGB2,ITGB5,KLF9,LRP1,NGFR,PDGFB,PIK3R1,PPARG,RASD1,REL,RHOC,RHOD,RRAS,SPP1,TCF4,TCF7L1,TF
Mac 3	Role of Hypercytokinemia/hyperchemokinemia in the Pathogenesis of Influenza	8.61	0.186	-3	AREG,CCL4,CXCL10,CXCL3,EIF2AK2,IFIT2,IFIT3,IRF7,ISG15,ISG20,OAS1,OAS3,PYCARD,RSAD2,STAT1,TLR3
Mac 3	Interferon Signaling	8.53	0.306	-1.508	BCL2,IFI35,IFIT1,IFIT3,IFITM2,IFNGR1,ISG15,OAS1,PSMB8,SOCS1,STAT1
Mac 3	Agranulocyte Adhesion and Diapedesis	8.06	0.114	#NUM!	2610528A11Rik,ACKR3,ACTG1,CCL17,CCL22,CCL4,Ccl6,Ccl9,CCR1,CCR2,CLDN1,CXCL10,CXCL16,CXCL3,Cxcl9,EZR,FN1,ITGB2,MMP12,MMP19,MMP8,PF4,SDC4,SELL
Mac 3	Regulation of Cellular Mechanics by Calpain Protease	7.43	0.167	0	ACTN1,CCNA2,CCND1,CCNE2,EZR,ITGA3,ITGA6,ITGAE,ITGAM,ITGAV,ITGAX,ITGB2,ITGB5,RASD1,RRAS
