# Supplementary material for: IL-13 promotes functional recovery after myocardial infarction via direct signaling to macrophages
Source: JCI Insight. 2024 Jan 23;9(2):e172702. doi: 10.1172/jci.insight.172702 (PMC10906228; doi:10.1172/jci.insight.172702)
Supplement: Supplemental table 4 [file jciinsight-9-172702-s178.xlsx]

## Sheet: Sheet 1
p_val	avg_diff	pct_cluster1	pct_cluster3	p_val_adj	gene
4.66174e-73	6.36389	0.668	0.026	1.39852e-69	B2m
4.80472e-67	6.6935	0.856	0.067	1.44142e-63	Ly6e
3.64076e-62	4.89521	0.718	0.041	1.09223e-58	Psmb8
6.79525e-60	5.52674	0.574	0.036	2.03857e-56	Ifi203
7.0356e-60	10.4495	0.718	0.01	2.11068e-56	Ifi27l2a
2.36821e-59	5.76502	0.595	0.026	7.10463e-56	Epsti1
2.45158e-59	8.50498	0.556	0.047	7.35473e-56	Mndal
2.62718e-59	8.9353	0.593	0.026	7.88155e-56	Isg15
4.93506e-59	4.99146	0.655	0.052	1.48052e-55	H2-T23
7.33655e-59	8.30019	0.499	0.005	2.20096e-55	Bst2
1.13791e-58	8.60753	0.655	0.047	3.41373e-55	Oasl2
2.24259e-58	3.94057	0.54	0.01	6.72777e-55	Tmsb4x
2.52863e-58	9.28957	0.854	0.176	7.5859e-55	Ifitm3
4.1555e-58	2.86648	0.345	0	1.24665e-54	Ly86
3.24088e-57	8.59932	0.538	0.016	9.72263e-54	Phf11b
5.86727e-57	5.59898	0.734	0.093	1.76018e-53	Lst1
1.48698e-56	9.42017	0.663	0.067	4.46093e-53	Irf7
3.45286e-56	3.34419	0.53	0.031	1.03586e-52	H2-K1
9.8585e-56	7.94457	0.676	0.067	2.95755e-52	Rtp4
4.01037e-55	6.93812	0.191	0.01	1.20311e-51	Cst3
5.10536e-55	6.54283	0.692	0.098	1.53161e-51	Oas1a
1.80247e-54	5.37607	0.64	0.052	5.40742e-51	Psmb9
9.46237e-54	4.12557	0.663	0.088	2.83871e-50	Slfn5
2.84025e-53	6.03603	0.778	0.197	8.52075e-50	Ms4a4c
7.03273e-53	8.51522	0.752	0.155	2.10982e-49	Zbp1
2.31928e-51	9.24311	0.632	0.073	6.95784e-48	Ifi211
3.40913e-51	7.25744	0.762	0.13	1.02274e-47	Ms4a6b
1.2325e-49	6.83286	0.632	0.088	3.6975e-46	Trim30a
4.0771e-49	6.21962	0.702	0.124	1.22313e-45	Sp100
4.88343e-49	7.1622	0.645	0.109	1.46503e-45	Xaf1
2.66069e-48	3.69621	0.645	0.067	7.98208e-45	Psme1
5.52273e-48	9.20797	0.614	0.093	1.65682e-44	Gngt2
2.49266e-47	4.17962	0.671	0.109	7.47798e-44	Ifi209
1.39997e-46	4.68599	0.504	0.052	4.19992e-43	Lgals3bp
2.49964e-46	7.08423	0.522	0.041	7.49893e-43	Ifi213
3.10955e-45	2.90098	0.661	0.124	9.32865e-42	Psme2
8.62885e-45	3.29239	0.277	0	2.58866e-41	Sdc3
1.42395e-44	6.63938	0.629	0.119	4.27185e-41	Rnf213
1.25436e-43	5.18211	0.634	0.098	3.76307e-40	Ifi35
1.42209e-43	6.70265	0.606	0.114	4.26626e-40	Oas3
6.51303e-43	8.75681	0.493	0.031	1.95391e-39	Ifi206
9.59734e-43	6.97132	0.58	0.093	2.8792e-39	Samd9l
1.02324e-40	4.48122	0.593	0.135	3.06973e-37	Sp110
1.03056e-40	4.98896	0.708	0.207	3.09168e-37	Gm21188
2.45318e-40	8.75026	0.433	0.052	7.35955e-37	Phf11d
1.37283e-39	7.75587	0.71	0.176	4.11849e-36	Pnp
2.29068e-39	6.34364	0.593	0.135	6.87203e-36	Dck
1.40637e-37	4.60645	0.836	0.446	4.21912e-34	Plac8
4.69607e-37	5.69109	0.504	0.073	1.40882e-33	Gm36161
1.46293e-36	7.81528	0.564	0.114	4.38878e-33	Stat1
8.52871e-36	2.90521	0.305	0.041	2.55861e-32	H2-DMa
2.40475e-35	1.46908	0.23	0.021	7.21426e-32	Ubc
6.26418e-35	8.54597	0.386	0.036	1.87925e-31	Usp18
8.53278e-35	5.05279	0.577	0.176	2.55983e-31	Abi3
3.03595e-34	4.37191	0.554	0.13	9.10784e-31	Ifi47
4.63398e-34	1.28247	0.167	0.021	1.39019e-30	Itm2b
5.31105e-34	7.86639	0.384	0.067	1.59332e-30	Ass1
6.1259e-34	7.14022	0.402	0.062	1.83777e-30	Ube2l6
1.19292e-33	9.84787	0.303	0.01	3.57877e-30	Ifit3
1.14502e-32	7.91212	0.308	0.016	3.43507e-29	Phf11a
1.03519e-31	2.92278	0.564	0.114	3.10557e-28	BC028528
1.39758e-31	4.76837	0.363	0.073	4.19274e-28	Ctsc
2.91506e-31	3.56118	0.702	0.264	8.74518e-28	Ifi204
8.09568e-31	2.76875	0.418	0.119	2.4287e-27	Sema4d
8.99022e-31	3.86315	0.52	0.155	2.69707e-27	Ddx58
1.46161e-30	5.49246	0.394	0.052	4.38483e-27	Lgals1
1.99841e-30	7.46627	0.245	0.016	5.99522e-27	H2-DMb1
2.21767e-30	4.28812	0.285	0.016	6.65302e-27	Ifit2
2.78089e-30	8.39239	0.282	0.016	8.34266e-27	Oasl1
2.8497e-30	1.15142	0.334	0.026	8.5491e-27	mt-Nd2
5.21093e-30	0.253889	0.128	0.513	1.56328e-26	Cd14
5.67396e-30	7.14324	0.298	0.021	1.70219e-26	Oas1g
9.33155e-30	8.55861	0.415	0.119	2.79946e-26	Isg20
9.85414e-30	6.67797	0.606	0.228	2.95624e-26	H2-T22
1.02806e-29	3.29061	0.399	0.062	3.08418e-26	Il2rg
1.69718e-29	1.54274	0.243	0.031	5.09155e-26	Ehd4
3.66301e-29	8.5196	0.3	0.021	1.0989e-25	Ifit1
3.88916e-29	10.1586	0.266	0.01	1.16675e-25	Cd74
4.57136e-29	7.37658	0.386	0.088	1.37141e-25	Gbp2
1.04091e-28	8.05416	0.264	0.021	3.12272e-25	Ifi205
1.41734e-28	10.7916	0.185	0	4.25201e-25	H2-Ab1
1.49501e-28	5.18207	0.444	0.114	4.48502e-25	Parp14
4.55969e-28	7.66473	0.287	0.026	1.36791e-24	Calhm6
7.77264e-28	2.78078	0.525	0.135	2.33179e-24	Irgm1
2.1413e-27	5.10745	0.632	0.238	6.42389e-24	Clec4a3
2.89395e-27	3.16207	0.285	0.031	8.68186e-24	Rsad2
3.01354e-27	7.30767	0.373	0.088	9.04061e-24	Herc6
3.46196e-27	6.64897	0.355	0.104	1.03859e-23	Gm34084
4.75466e-27	4.03694	0.715	0.295	1.4264e-23	Lyz2
6.56216e-27	3.61014	0.697	0.264	1.96865e-23	Gpx1
8.20865e-27	6.30818	0.444	0.088	2.46259e-23	Gbp3
1.02053e-26	7.84816	0.496	0.161	3.06159e-23	Ifih1
2.32033e-26	5.66839	0.593	0.171	6.961e-23	Tap1
3.77916e-26	2.61527	0.478	0.171	1.13375e-22	Dhx58
5.15713e-26	10.404	0.204	0.005	1.54714e-22	H2-Aa
6.17721e-26	2.07428	0.073	0	1.85316e-22	Ckb
1.16572e-25	4.89482	0.783	0.373	3.49716e-22	Samhd1
2.87934e-25	4.5887	0.507	0.171	8.63801e-22	Parp12
7.37847e-25	9.89912	0.363	0.026	2.21354e-21	Ly6a
7.83951e-25	3.22516	0.394	0.135	2.35185e-21	Slfn4
1.54884e-24	6.87466	0.676	0.311	4.64653e-21	Fcgr1
7.11174e-23	3.92439	0.53	0.197	2.13352e-19	Trim30d
7.69714e-23	4.1131	0.744	0.435	2.30914e-19	Slfn1
1.2227e-22	2.24488	0.274	0.083	3.66811e-19	Anxa3
1.28181e-22	3.0181	0.765	0.425	3.84544e-19	Uba52
4.73902e-22	4.06775	0.423	0.093	1.42171e-18	9930111J21Rik2
6.42782e-22	5.99517	0.452	0.135	1.92835e-18	Tor3a
1.00061e-21	4.63292	0.298	0.052	3.00183e-18	Cd300ld
1.94582e-21	6.25272	0.355	0.073	5.83745e-18	Pou2f2
2.44685e-21	2.4477	0.373	0.109	7.34055e-18	Cd300c2
2.90822e-21	10.0776	0.172	0.005	8.72467e-18	H2-Eb1
4.33909e-21	6.54886	0.593	0.306	1.30173e-17	Daxx
8.95789e-21	1.57228	0.36	0.067	2.68737e-17	Igtp
1.13348e-20	1.57468	0.196	0.052	3.40043e-17	Spon1
1.28431e-20	5.69925	0.044	0.005	3.85292e-17	Cd72
2.60263e-20	8.05308	0.352	0.124	7.8079e-17	Ly6i
3.09489e-20	7.32602	0.107	0.01	9.28466e-17	Gm47242
3.4503e-20	7.84616	0.115	0.005	1.03509e-16	Ifit3b
3.4503e-20	0.726026	0.023	0	1.03509e-16	Cxcl16
4.06038e-20	4.80942	0.509	0.155	1.21811e-16	Dnaja1
5.34881e-20	2.65548	0.59	0.244	1.60464e-16	Ctss
7.5026e-20	9.30475	0.188	0.021	2.25078e-16	Ace
1.00095e-19	7.45006	0.386	0.078	3.00285e-16	Trim30c
1.19289e-19	4.10022	0.185	0.036	3.57866e-16	Ciita
1.38029e-19	2.84299	0.209	0.036	4.14086e-16	Cmpk2
1.45605e-19	3.62509	0.204	0.01	4.36816e-16	Cx3cr1
1.67607e-19	4.70825	0.598	0.264	5.02822e-16	Cycs
2.55288e-19	5.41298	0.36	0.161	7.65863e-16	Sirpb1a
2.74438e-19	4.67673	0.496	0.187	8.23313e-16	Calm1
3.03653e-19	5.60197	0.123	0.005	9.10959e-16	Bex6
1.41046e-18	5.152	0.159	0.016	4.23139e-15	Axl
1.52837e-18	6.51689	0.07	0.01	4.5851e-15	Slamf7
2.10543e-18	3.66329	0.802	0.58	6.31629e-15	Ms4a6c
2.46995e-18	1.75249	0.264	0.052	7.40984e-15	Clec12a
2.79013e-18	4.59595	0.504	0.176	8.37038e-15	Prdx1
3.34869e-18	1.00828	0.138	0.021	1.00461e-14	Rgs10
3.78101e-18	8.56152	0.125	0.005	1.1343e-14	Ifit1bl1
3.99869e-18	6.45953	0.533	0.223	1.19961e-14	Rras
4.03616e-18	5.79664	0.46	0.181	1.21085e-14	Atp1a3
4.81756e-18	2.2922	0.149	0.036	1.44527e-14	Dpp4
1.02456e-17	6.94251	0.258	0.047	3.07367e-14	Grk3
1.10289e-17	5.71701	0.313	0.062	3.30866e-14	Gm15987
1.11822e-17	4.72307	0.491	0.171	3.35465e-14	Eif2ak2
1.36879e-17	8.04994	0.251	0.062	4.10637e-14	Treml4
2.32659e-17	0.870497	0.225	0.067	6.97976e-14	Arl5c
2.35861e-17	3.41856	0.556	0.285	7.07583e-14	Cd300a
2.61899e-17	3.93949	0.167	0.026	7.85697e-14	Stat4
3.00163e-17	2.62447	0.561	0.254	9.00489e-14	Sap30
3.09856e-17	6.89411	0.162	0.057	9.29569e-14	Gbp5
4.65697e-17	6.03708	0.363	0.15	1.39709e-13	Trim30b
8.35531e-17	5.80311	0.397	0.207	2.50659e-13	Gm4070
9.38621e-17	1.85165	0.084	0.01	2.81586e-13	Abcb1a
1.05895e-16	4.78281	0.554	0.254	3.17684e-13	Trafd1
2.14575e-16	3.25635	0.653	0.368	6.43724e-13	Ifi30
3.02638e-16	8.35486	0.305	0.109	9.07914e-13	Adgre4
3.14853e-16	1.27873	0.178	0.031	9.4456e-13	Mef2c
4.59015e-16	2.9954	0.433	0.181	1.37705e-12	Limd2
5.5139e-16	3.43268	0.397	0.197	1.65417e-12	Znfx1
6.311e-16	3.68174	0.376	0.166	1.8933e-12	H3f3b
6.47791e-16	4.94614	0.097	0.016	1.94337e-12	Klrk1
7.97936e-16	6.51751	0.392	0.223	2.39381e-12	Cfb
8.22523e-16	5.48853	0.493	0.316	2.46757e-12	Il18
8.55233e-16	0.914328	0.41	0.13	2.5657e-12	Tspan13
1.32847e-15	2.7256	0.817	0.715	3.9854e-12	Cd52
1.49843e-15	1.2735	0.185	0.041	4.49528e-12	Lipa
1.71899e-15	2.89464	0.358	0.166	5.15698e-12	Abcg1
2.39954e-15	8.48757	0.057	0.005	7.19861e-12	Cd300e
2.53629e-15	1.97722	0.42	0.14	7.60886e-12	Fyb
2.61307e-15	5.88511	0.099	0.031	7.83922e-12	AW011738
2.61307e-15	3.99863	0.185	0.062	7.83922e-12	Stap1
3.474e-15	4.92981	0.48	0.223	1.0422e-11	Fam111a
5.84085e-15	5.28911	0.543	0.347	1.75225e-11	Slfn8
6.01538e-15	5.4148	0.133	0.052	1.80461e-11	Il18bp
1.0454e-14	1.69168	0.321	0.104	3.1362e-11	Il21r
1.3197e-14	8.2592	0.107	0.031	3.9591e-11	Eno3
1.38711e-14	2.8957	0.099	0.041	4.16133e-11	Nectin1
2.1063e-14	1.55392	0.757	0.56	6.31889e-11	Tyrobp
2.1325e-14	2.05694	0.587	0.301	6.3975e-11	Lsp1
2.51409e-14	1.83014	0.718	0.44	7.54227e-11	Fxyd5
2.51409e-14	0.745825	0.018	0.005	7.54227e-11	Syngr1
3.02398e-14	1.39864	0.133	0.067	9.07194e-11	Spp1
3.15041e-14	1.70965	0.099	0.005	9.45124e-11	Clec4b1
3.50398e-14	4.32624	0.371	0.202	1.05119e-10	Nupr1
3.92843e-14	5.15016	0.219	0.093	1.17853e-10	Rgs3
4.10867e-14	4.11743	0.039	0.01	1.2326e-10	Tmem171
4.79613e-14	1.00645	0.023	0.01	1.43884e-10	Flrt3
5.46183e-14	3.70197	0.46	0.249	1.63855e-10	Metrnl
6.04437e-14	3.29574	0.809	0.782	1.81331e-10	Tmsb10
6.85209e-14	0.332991	0.721	0.43	2.05563e-10	Actb
7.2508e-14	4.34681	0.031	0.005	2.17524e-10	Fstl1
8.08518e-14	1.39598	0.044	0.01	2.42555e-10	Cdkn2b
9.65139e-14	4.98023	0.444	0.104	2.89542e-10	Hpse
1.05427e-13	1.42807	0.055	0.01	3.16282e-10	Gm10399
1.12413e-13	4.3968	0.034	0.005	3.37239e-10	F3
1.17008e-13	3.59775	0.614	0.378	3.51024e-10	Plbd1
1.21301e-13	0.876254	0.039	0.005	3.63903e-10	Rasgef1b
1.34592e-13	4.17945	0.086	0.01	4.03775e-10	Hmcn2
1.35671e-13	4.34068	0.034	0.005	4.07014e-10	Fxyd7
1.35671e-13	0.12174	0.073	0.016	4.07014e-10	Gm10851
1.37856e-13	0.470913	0.016	0.005	4.13569e-10	Sema7a
1.38408e-13	7.86452	0.05	0.005	4.15224e-10	S1pr5
1.429e-13	1.79468	0.251	0.078	4.28699e-10	Nxpe4
1.46362e-13	5.17437	0.063	0.005	4.39086e-10	Fam89a
1.48716e-13	3.09074	0.042	0.016	4.46148e-10	3300002I08Rik
1.5788e-13	0.954772	0.131	0.062	4.73639e-10	Cxcl10
1.61056e-13	0.0234326	0.047	0.01	4.83167e-10	Lum
1.6495e-13	4.10646	0.037	0.01	4.9485e-10	Insl6
1.73018e-13	1.70152	0.157	0.041	5.19054e-10	Tmem176b
1.91092e-13	4.332	0.034	0.005	5.73276e-10	4930589L23Rik
1.91852e-13	0.0377792	0.063	0.01	5.75557e-10	Tnfsf4
2.00414e-13	4.06007	0.097	0.047	6.01242e-10	Skint3
2.10183e-13	0.0310391	0.068	0.01	6.30548e-10	Dscam
2.18679e-13	0.0283322	0.044	0.01	6.56037e-10	Postn
2.21293e-13	4.02864	0.467	0.197	6.63879e-10	Rnase6
2.21293e-13	0.0190847	0.094	0.026	6.63879e-10	Pdgfrl
2.26614e-13	0.0271222	0.065	0.01	6.79841e-10	Mmp23
2.3298e-13	6.31271	0.099	0.005	6.98941e-10	Cxcl9
2.34831e-13	0.0173939	0.099	0.026	7.04494e-10	Ecrg4
2.38577e-13	0.0188999	0.094	0.021	7.1573e-10	Ltbp4
2.44305e-13	4.35934	0.01	0.005	7.32916e-10	Col3a1
2.44305e-13	0.0305066	0.076	0.016	7.32916e-10	Tmem150c
2.45273e-13	0.165367	0.037	0.01	7.35819e-10	Arhgap28
2.50169e-13	0.0239854	0.081	0.01	7.50506e-10	Ankrd35
2.54154e-13	0.0294266	0.01	0.005	7.62463e-10	Ngp
2.5516e-13	0.0161668	0.104	0.026	7.65481e-10	Bicc1
2.67543e-13	5.71092	0.023	0.016	8.0263e-10	Il2ra
2.71801e-13	0.020966	0.115	0.041	8.15402e-10	Tmod2
2.81624e-13	1.32167	0.091	0.016	8.44873e-10	Apol9b
2.86101e-13	0.0213067	0.086	0.021	8.58304e-10	Sfrp2
2.87232e-13	4.382	0.018	0.01	8.61695e-10	Gpr68
3.18206e-13	0.0248568	0.073	0.005	9.54617e-10	Slco5a1
3.29674e-13	1.11392	0.068	0.01	9.89021e-10	Rpl39l
3.66569e-13	0.015549	0.117	0.041	1.09971e-09	Gstm2
3.79746e-13	3.3318	0.044	0.01	1.13924e-09	Arc
3.81238e-13	0.0172482	0.047	0.005	1.14372e-09	Wwtr1
3.90315e-13	4.1446	0.068	0.005	1.17095e-09	Ikzf4
3.91849e-13	0.0221373	0.131	0.057	1.17555e-09	Gm47662
3.96484e-13	5.03454	0.05	0.005	1.18945e-09	Clec4a4
4.18838e-13	6.43788	0.076	0.005	1.25651e-09	Gm7967
4.20482e-13	3.2166	0.055	0.016	1.26144e-09	Nudt17
4.27118e-13	4.51581	0.46	0.14	1.28135e-09	Apobec3
4.37266e-13	1.31351	0.018	0	1.3118e-09	Ms4a7
4.47651e-13	6.01092	0.081	0.016	1.34295e-09	L1cam
4.72834e-13	5.33577	0.029	0.005	1.4185e-09	Dlgap5
4.78408e-13	0.586185	0.01	0.005	1.43522e-09	Ska2
4.80281e-13	0.0175001	0.057	0.005	1.44084e-09	Hba-a1
4.87843e-13	0.018847	0.11	0.016	1.46353e-09	Npy
5.5055e-13	6.54871	0.355	0.005	1.65165e-09	BC147527
5.59196e-13	1.54251	0.094	0.016	1.67759e-09	Scin
5.76892e-13	0.0148907	0.089	0.016	1.73068e-09	Epha4
6.23571e-13	3.60081	0.478	0.28	1.87071e-09	Itga4
6.89832e-13	0.0249529	0.131	0.057	2.0695e-09	Syn3
7.227e-13	0.088051	0.097	0.057	2.1681e-09	Adora2a
7.31154e-13	0.0244171	0.005	0.005	2.19346e-09	Camp
9.22148e-13	4.58181	0.016	0.01	2.76644e-09	Ndnf
9.43748e-13	0.0202254	0.034	0.005	2.83124e-09	Rhod
9.47396e-13	5.15107	0.102	0.016	2.84219e-09	Slc1a4
9.65844e-13	0.311928	0.073	0.005	2.89753e-09	Ccl22
9.69576e-13	5.21986	0.042	0.005	2.90873e-09	Kif2c
1.12236e-12	0.0185325	0.029	0.005	3.36709e-09	Gm2449
1.22137e-12	6.1538	0.214	0.078	3.66411e-09	Gbp9
1.23079e-12	4.73736	0.037	0.005	3.69236e-09	Kcne3
1.24983e-12	0.771382	0.026	0.016	3.74949e-09	Ly75
1.25946e-12	0.0323151	0.021	0.005	3.77837e-09	Adam23
1.27894e-12	4.21737	0.031	0.005	3.83681e-09	Lnx1
1.42927e-12	4.47874	0.047	0.005	4.28781e-09	Ccna2
1.47371e-12	2.56003	0.587	0.28	4.42112e-09	Psap
1.62769e-12	0.0203651	0.05	0.005	4.88308e-09	Cldn1
1.66541e-12	0.0132996	0.125	0.041	4.99623e-09	Dapk2
1.67178e-12	0.0268579	0.099	0.021	5.01534e-09	Gm10800
1.71704e-12	4.21404	0.057	0.016	5.15111e-09	Fscn1
1.7635e-12	1.53409	0.569	0.368	5.29049e-09	Clec4a1
1.83201e-12	4.63975	0.029	0.005	5.49603e-09	Slc4a11
1.839e-12	6.26162	0.238	0.124	5.51701e-09	Cks2
1.86014e-12	4.36446	0.546	0.28	5.58043e-09	Cybb
1.99207e-12	2.41808	0.01	0.01	5.9762e-09	Gm13814
2.05361e-12	4.1782	0.047	0.021	6.16082e-09	Tnfrsf4
2.08507e-12	0.194327	0.034	0.01	6.25522e-09	Cacnb3
2.17406e-12	5.13944	0.321	0.073	6.52218e-09	Cbfa2t3
2.24111e-12	0.0201345	0.076	0.005	6.72332e-09	Synpo2
2.28404e-12	0.0143019	0.133	0.041	6.85211e-09	H2-M2
2.30143e-12	0.0929549	0.005	0.005	6.9043e-09	Procr
2.33662e-12	7.24412	0.031	0.005	7.00986e-09	Cd209a
2.33662e-12	0.0131471	0.115	0.016	7.00986e-09	Prdm8
2.40858e-12	1.12474	0.138	0.083	7.22574e-09	Flt1
2.53018e-12	0.59572	0.057	0.01	7.59053e-09	Myo1d
2.55908e-12	0.0309986	0.039	0.005	7.67724e-09	Dcstamp
2.61786e-12	4.93676	0.018	0.01	7.85359e-09	Fzd1
2.62779e-12	3.21501	0.037	0.026	7.88337e-09	Mmp25
2.8992e-12	2.91036	0.047	0.031	8.69759e-09	Creb3l1
3.27118e-12	0.860671	0.008	0.01	9.81355e-09	2200002D01Rik
3.78821e-12	1.93185	0.149	0.057	1.13646e-08	Tmem176a
4.00771e-12	1.86978	0.039	0.01	1.20231e-08	Lrrc32
4.19225e-12	5.94714	0.467	0.244	1.25768e-08	Gbp7
4.22381e-12	0.0203213	0.057	0.01	1.26714e-08	Cc2d2a
4.2556e-12	1.39018	0.185	0.031	1.27668e-08	Csf1r
4.45131e-12	5.49792	0.034	0.005	1.33539e-08	Ccne2
4.69082e-12	5.27402	0.316	0.155	1.40725e-08	Casp3
4.98003e-12	5.15368	0.102	0.01	1.49401e-08	Axin2
5.13112e-12	3.77468	0.501	0.212	1.53934e-08	Itpr1
5.30647e-12	0.0123607	0.117	0.036	1.59194e-08	Rhobtb3
5.4469e-12	4.588	0.055	0.016	1.63407e-08	Tnfsf10
5.61185e-12	3.08508	0.008	0.01	1.68356e-08	Cit
5.82494e-12	5.61359	0.381	0.187	1.74748e-08	Helz2
5.91238e-12	0.956988	0.057	0.052	1.77371e-08	Fabp4
6.13665e-12	0.155253	0.023	0.01	1.84099e-08	Zmynd15
6.22867e-12	4.42473	0.005	0.005	1.8686e-08	Mgp
6.39298e-12	1.83873	0.05	0.016	1.91789e-08	Grasp
6.61048e-12	3.22512	0.225	0.15	1.98314e-08	Ndrg1
6.88618e-12	3.48158	0.018	0.021	2.06585e-08	Klrb1b
6.9375e-12	5.82671	0.039	0.005	2.08125e-08	Pars2
7.01519e-12	0.0124589	0.123	0.031	2.10456e-08	Amer2
7.22656e-12	1.77545	0.144	0.29	2.16797e-08	Ctsd
7.84051e-12	3.32425	0.029	0.01	2.35215e-08	Klre1
8.4741e-12	3.37986	0.05	0.01	2.54223e-08	Tssk6
8.537e-12	0.0132564	0.081	0.005	2.5611e-08	Mfap4
8.99025e-12	3.41975	0.037	0.031	2.69708e-08	Atad5
1.0154e-11	4.43534	0.107	0.067	3.0462e-08	Rrad
1.07701e-11	0.597496	0.005	0.01	3.23104e-08	2610528A11Rik
1.21143e-11	4.21116	0.078	0.005	3.63428e-08	Gm10432
1.27528e-11	0.0134485	0.089	0.01	3.82583e-08	Gm16685
1.28938e-11	0.0285558	0.042	0.01	3.86815e-08	Mindy4
1.53698e-11	4.29711	0.037	0.005	4.61094e-08	Cdkn2a
1.55392e-11	0.011919	0.102	0.021	4.66175e-08	Zfp469
1.68996e-11	3.71302	0.018	0.016	5.06987e-08	Tpx2
1.81768e-11	0.0119929	0.12	0.031	5.45305e-08	Adamdec1
1.86458e-11	0.017488	0.021	0.005	5.59375e-08	Cenpi
2.10977e-11	6.50082	0.423	0.218	6.32931e-08	AW112010
2.10977e-11	1.07325	0.029	0.016	6.32931e-08	Dqx1
2.12514e-11	3.3968	0.042	0.016	6.37541e-08	Cst7
2.19566e-11	0.0121175	0.084	0.005	6.58697e-08	Gabbr2
2.36066e-11	1.21394	0.057	0.041	7.08199e-08	Cebpe
2.40378e-11	1.99221	0.021	0.031	7.21133e-08	Ulk4
2.41249e-11	4.95834	0.104	0.187	7.23747e-08	Lars2
2.63117e-11	3.16376	0.01	0.021	7.89352e-08	Sparc
2.91089e-11	4.21505	0.07	0.005	8.73268e-08	1110032F04Rik
2.9214e-11	0.454703	0.01	0.01	8.76421e-08	C030005K06Rik
2.98525e-11	0.0142758	0.047	0.005	8.95575e-08	Pcolce
3.01768e-11	6.49576	0.222	0.016	9.05305e-08	Cd40
3.42252e-11	1.67064	0.065	0.041	1.02676e-07	Cyp2ab1
3.95047e-11	1.90842	0.193	0.098	1.18514e-07	Hist1h1b
3.99313e-11	3.37412	0.06	0.01	1.19794e-07	Kazald1
4.03625e-11	0.49249	0.112	0.093	1.21087e-07	Id3
4.52542e-11	3.40267	0.013	0.01	1.35763e-07	Zfp366
5.33165e-11	4.23591	0.065	0.005	1.59949e-07	Zfp867
5.46606e-11	1.63553	0.175	0.109	1.63982e-07	Slco3a1
5.60378e-11	5.69021	0.402	0.161	1.68114e-07	Stk10
5.78586e-11	0.00409674	0.05	0.01	1.73576e-07	Gm527
6.25563e-11	1.34937	0.854	0.679	1.87669e-07	Coro1a
6.76264e-11	2.48643	0.029	0.026	2.02879e-07	Ackr3
6.83482e-11	0.113681	0.008	0.01	2.05045e-07	Stbd1
6.85904e-11	5.608	0.295	0.073	2.05771e-07	Malat1
7.10598e-11	0.649434	0.018	0.01	2.13179e-07	Pakap.1
7.1564e-11	5.1768	0.068	0.005	2.14692e-07	Car7
7.59933e-11	4.36347	0.013	0.005	2.2798e-07	Tnfrsf9
7.59933e-11	2.50041	0.055	0.01	2.2798e-07	Ngfr
7.62621e-11	5.91073	0.279	0.093	2.28786e-07	Aif1
7.62621e-11	2.75618	0.342	0.176	2.28786e-07	Cd300lb
7.76197e-11	0.010918	0.112	0.021	2.32859e-07	Serping1
7.81694e-11	4.62547	0.023	0.01	2.34508e-07	Mcts2
8.27059e-11	1.46564	0.089	0.047	2.48118e-07	Ptgir
8.32908e-11	0.0128983	0.07	0.005	2.49872e-07	Gm47389
8.65806e-11	0.358915	0.117	0.078	2.59742e-07	Serpinb2
9.86056e-11	0.0109884	0.104	0.016	2.95817e-07	Gm4632
9.93001e-11	4.43634	0.044	0.021	2.979e-07	Serpina3g
1.01769e-10	4.20611	0.065	0.005	3.05307e-07	Fbn1
1.12652e-10	0.0114588	0.115	0.021	3.37956e-07	Lad1
1.13443e-10	0.0238624	0.031	0.01	3.40329e-07	S1pr3
1.15445e-10	2.1491	0.368	0.078	3.46334e-07	Pdlim1
1.17481e-10	2.33073	0.715	0.617	3.52443e-07	Ly6c2
1.22085e-10	0.011849	0.089	0.01	3.66254e-07	D7Ertd128e
1.282e-10	1.48345	0.245	0.062	3.846e-07	Pak1
1.34146e-10	0.0113083	0.112	0.016	4.02437e-07	Apol10b
1.38419e-10	0.308476	0.023	0.005	4.15258e-07	Aldh1a2
1.44325e-10	2.63626	0.352	0.166	4.32974e-07	Tent5a
1.48397e-10	0.0115694	0.073	0.005	4.45192e-07	Scarf2
1.51e-10	4.19309	0.073	0.005	4.52999e-07	Gm12802
1.67577e-10	5.44999	0.013	0.005	5.02731e-07	Magee1
1.70507e-10	4.63388	0.016	0.005	5.11522e-07	Bcas1
1.71099e-10	1.57077	0.381	0.212	5.13298e-07	Fh1
1.75301e-10	5.15345	0.089	0.005	5.25902e-07	Gm33858
1.84008e-10	1.52779	0.264	0.062	5.52023e-07	Nav1
1.90484e-10	0.974079	0.023	0.016	5.71452e-07	Vsig10
1.91806e-10	4.75083	0.282	0.181	5.75418e-07	Pilrb1
2.01313e-10	3.46812	0.593	0.352	6.03938e-07	Hspa8
2.08383e-10	4.38042	0.428	0.161	6.2515e-07	Stat2
2.26357e-10	1.98026	0.418	0.207	6.79072e-07	Tppp3
2.33481e-10	3.60279	0.01	0.016	7.00443e-07	Ahnak2
2.68801e-10	0.0110917	0.099	0.016	8.06404e-07	Chac1
2.82018e-10	1.1323	0.031	0.021	8.46053e-07	Car6
3.20076e-10	0.253239	0.272	0.176	9.60228e-07	Fabp5
3.28941e-10	2.33465	0.342	0.098	9.86824e-07	Ppfia4
3.40361e-10	0.567066	0.063	0.026	1.02108e-06	Clic4
3.46215e-10	0.0106726	0.11	0.016	1.03864e-06	Khdrbs3
3.54576e-10	0.380501	0.084	0.005	1.06373e-06	Ccl17
3.64373e-10	0.508864	0.023	0.031	1.09312e-06	Enah
3.66863e-10	1.46933	0.008	0.01	1.10059e-06	2610020C07Rik
3.7571e-10	1.61134	0.01	0.021	1.12713e-06	Dsn1
3.78276e-10	4.67541	0.112	0.083	1.13483e-06	Itgax
4.10432e-10	1.11401	0.475	0.259	1.2313e-06	Add3
4.27496e-10	0.292291	0.204	0.166	1.28249e-06	Avpi1
4.51329e-10	1.84895	0.384	0.269	1.35399e-06	Treml2
4.52861e-10	0.012066	0.07	0.005	1.35858e-06	Pdzk1ip1
4.74847e-10	5.18246	0.164	0.073	1.42454e-06	Rap1gap2
4.94518e-10	6.64391	0.042	0.005	1.48355e-06	Gm16120
5.09792e-10	0.0142277	0.05	0.005	1.52938e-06	Nexn
5.14984e-10	1.62498	0.018	0.052	1.54495e-06	Ramp3
5.18475e-10	6.0598	0.086	0.052	1.55542e-06	Pparg
5.75623e-10	0.0575474	0.026	0.031	1.72687e-06	Psmc3ip
5.97343e-10	3.46873	0.042	0.057	1.79203e-06	Tacc3
6.19861e-10	1.45908	0.099	0.026	1.85958e-06	Plxnc1
6.74165e-10	2.65108	0.021	0.052	2.0225e-06	Htra3
7.11327e-10	0.0104455	0.099	0.016	2.13398e-06	Gm48283
7.63146e-10	5.74081	0.089	0.016	2.28944e-06	Gbp2b
8.26883e-10	3.97649	0.034	0.036	2.48065e-06	Serf1
8.40801e-10	0.285921	0.023	0.036	2.5224e-06	B230208H11Rik
9.57487e-10	5.01125	0.094	0.062	2.87246e-06	Gm38115
1.04044e-09	4.21441	0.065	0.005	3.12132e-06	Rgs9
1.06137e-09	1.09422	0.525	0.772	3.1841e-06	Nfil3
1.06489e-09	3.42845	0.499	0.326	3.19468e-06	Camkk2
1.10446e-09	0.96618	0.441	0.694	3.31339e-06	Apoc2
1.12664e-09	5.41854	0.078	0.088	3.37993e-06	Ccl5
1.12664e-09	3.0303	0.332	0.233	3.37993e-06	Cdc42ep3
1.16073e-09	0.0142526	0.06	0.005	3.4822e-06	Six1
1.26079e-09	5.15676	0.091	0.016	3.78238e-06	Gm50152
1.41979e-09	4.47602	0.037	0.01	4.25937e-06	Serpinb9
1.49166e-09	0.0165436	0.06	0.005	4.47499e-06	Gm3336
1.65704e-09	4.18897	0.097	0.016	4.97111e-06	Gxylt2
1.75203e-09	0.0128023	0.076	0.005	5.25608e-06	Negr1
1.76355e-09	3.52056	0.29	0.14	5.29064e-06	Atf3
1.81036e-09	4.61052	0.285	0.109	5.43108e-06	Hfe
2.06995e-09	0.438456	0.065	0.047	6.20984e-06	Stk38l
2.09713e-09	2.35031	0.151	0.062	6.2914e-06	A530064D06Rik
2.10398e-09	6.03635	0.261	0.052	6.31195e-06	H2-Q7
2.23837e-09	4.65951	0.031	0.031	6.7151e-06	Tmem119
2.2677e-09	2.39801	0.07	0.01	6.80311e-06	Mgll
2.45974e-09	3.33474	0.666	0.565	7.37921e-06	Gm9733
2.76435e-09	0.59289	0.089	0.021	8.29306e-06	Klra7
2.80946e-09	5.22497	0.008	0.005	8.42839e-06	Tmem26
3.15611e-09	0.0129441	0.076	0.005	9.46833e-06	4933433H22Rik
3.18681e-09	3.08767	0.556	0.404	9.56042e-06	Lgals9
3.46532e-09	1.33951	0.076	0.062	1.0396e-05	Upp1
3.56714e-09	2.48174	0.06	0.005	1.07014e-05	Kifc5b
4.04304e-09	0.423588	0.005	0.005	1.21291e-05	Pianp
4.47919e-09	1.78541	0.01	0.062	1.34376e-05	Pdpn
4.65428e-09	0.0105915	0.086	0.016	1.39628e-05	Col5a2
4.75947e-09	1.21211	0.407	0.238	1.42784e-05	Sptbn1
5.07292e-09	4.21496	0.084	0.005	1.52188e-05	Pimreg
5.10535e-09	0.0102818	0.089	0.016	1.5316e-05	Fbln2
5.63454e-09	2.34381	0.031	0.067	1.69036e-05	Strip2
5.68849e-09	0.010537	0.081	0.01	1.70655e-05	Sox9
6.33624e-09	5.91484	0.258	0.114	1.90087e-05	Bcl2
6.64431e-09	6.12655	0.089	0.005	1.99329e-05	A430073D23Rik
6.72889e-09	5.85294	0.086	0.016	2.01867e-05	Gbp6
7.1002e-09	2.05735	0.044	0.005	2.13006e-05	Gstt1
7.51506e-09	3.74766	0.081	0.005	2.25452e-05	Htra1
7.6104e-09	1.24254	0.593	0.404	2.28312e-05	Gm2a
8.18187e-09	0.0161066	0.003	0.005	2.45456e-05	Pcp4l1
8.20764e-09	4.68768	0.183	0.026	2.46229e-05	Amz1
8.87817e-09	0.0107443	0.078	0.005	2.66345e-05	A330084C13Rik
8.90607e-09	7.93132	0.258	0.062	2.67182e-05	Spn
9.13236e-09	4.00445	0.637	0.43	2.73971e-05	Cdk2ap2
9.30574e-09	1.66788	0.295	0.047	2.79172e-05	Ighm
9.39362e-09	4.18529	0.084	0.016	2.81809e-05	Nfib
9.42309e-09	4.19592	0.084	0.016	2.82693e-05	Jazf1
9.69243e-09	0.0175203	0.023	0.005	2.90773e-05	Kif4
1.07455e-08	0.0147776	0.065	0.005	3.22366e-05	Slc22a23
1.07791e-08	5.16145	0.089	0.016	3.23373e-05	Penk
1.08805e-08	5.2498	0.023	0.01	3.26415e-05	Diaph3
1.12953e-08	1.31181	0.17	0.078	3.3886e-05	Ptger4
1.17621e-08	4.49321	0.031	0	3.52864e-05	Gstt3
1.29521e-08	0.00828471	0.086	0.021	3.88563e-05	A530072M11Rik
1.34435e-08	0.940136	0.149	0.036	4.03305e-05	Camk1
1.38668e-08	5.30579	0.514	0.295	4.16003e-05	Rasgrp2
1.51688e-08	0.00984406	0.081	0.016	4.55063e-05	Ogn
1.60358e-08	4.22846	0.081	0.005	4.81075e-05	Prr11
1.63858e-08	4.17256	0.298	0.171	4.91575e-05	Pot1b
1.70557e-08	2.33868	0.407	0.218	5.11671e-05	Samsn1
1.80828e-08	3.90895	0.533	0.342	5.42483e-05	Nadk
1.84194e-08	0.00944241	0.089	0.016	5.52582e-05	Mrgprb1
1.87621e-08	7.03084	0.123	0.005	5.62864e-05	Gbp4
1.87621e-08	1.03332	0.397	0.233	5.62864e-05	Rps11
1.88198e-08	0.0296366	0.12	0.124	5.64595e-05	Apoe
1.9111e-08	3.1985	0.253	0.145	5.73331e-05	Pmaip1
2.00725e-08	4.68435	0.008	0.005	6.02176e-05	Hist1h2bf
2.23424e-08	2.95524	0.624	0.466	6.70271e-05	Ccnd3
2.24107e-08	0.0190308	0.084	0.016	6.72322e-05	Tshz2
2.29652e-08	0.00918332	0.104	0.016	6.88955e-05	Col6a1
2.46343e-08	0.254065	0.008	0	7.3903e-05	Cdk18
2.51653e-08	1.94121	0.086	0.057	7.54959e-05	Actn1
2.75694e-08	3.31988	0.021	0.026	8.27082e-05	Mis18bp1
2.83331e-08	0.815878	0.253	0.176	8.49993e-05	Myof
2.87662e-08	4.19207	0.084	0.016	8.62986e-05	Tcf7l1
2.97418e-08	3.95739	0.023	0	8.92253e-05	St8sia6
3.07494e-08	4.2504	0.037	0.005	9.22482e-05	Adm
3.08426e-08	5.40989	0.065	0.01	9.25279e-05	Nr1h3
3.15029e-08	4.45942	0.402	0.285	9.45088e-05	Nabp1
3.41807e-08	6.92896	0.371	0.145	0.000102542	Hist1h2ap
3.49102e-08	3.21629	0.687	0.539	0.000104731	Ms4a6d
3.51214e-08	7.28706	0.178	0.016	0.000105364	Slfn9
3.87903e-08	0.00992773	0.089	0.016	0.000116371	Vgf
3.97342e-08	4.15413	0.044	0.031	0.000119203	Il4i1
4.18145e-08	3.07934	0.125	0.098	0.000125443	Kcnn4
4.23191e-08	2.32353	0.089	0.026	0.000126957	Socs1
4.32164e-08	2.91251	0.01	0.01	0.000129649	Spdl1
4.49321e-08	6.17794	0.222	0.026	0.000134796	Lima1
5.17031e-08	7.58733	0.198	0.171	0.000155109	Ear2
5.29501e-08	0.0139995	0.05	0.005	0.00015885	Klri1
5.45499e-08	3.48215	0.034	0.026	0.00016365	Spata7
5.72074e-08	3.3722	0.248	0.187	0.000171622	Mthfd2
6.77331e-08	1.07402	0.029	0.036	0.000203199	Ube2c
6.91484e-08	4.48699	0.057	0.01	0.000207445	Flnb
7.5768e-08	0.0746112	0.026	0.057	0.000227304	Crip2
7.8723e-08	3.06935	0.141	0.114	0.000236169	Yae1d1
7.9889e-08	1.03098	0.021	0.067	0.000239667	Gm36723
8.44743e-08	2.33015	0.091	0.109	0.000253423	Fam110a
8.52212e-08	2.71284	0.211	0.052	0.000255664	Ly9
8.72444e-08	4.06101	0.016	0.047	0.000261733	Ankrd33b
9.44216e-08	0.629693	0.329	0.145	0.000283265	mt-Cytb
1.00103e-07	4.20914	0.081	0.01	0.00030031	Gm17324
1.00396e-07	4.29344	0.245	0.119	0.000301188	Clec2d
1.02169e-07	3.87526	0.063	0.062	0.000306507	Tnip3
1.14788e-07	3.04409	0.264	0.14	0.000344365	Stxbp6
1.17487e-07	3.38282	0.078	0.083	0.000352461	Hirip3
1.17829e-07	2.0516	0.016	0.01	0.000353486	Cenpn
1.19899e-07	0.00910547	0.089	0.016	0.000359697	Ccdc148
1.22359e-07	0.589864	0.559	0.86	0.000367076	Mgst1
1.2307e-07	2.3407	0.256	0.098	0.000369211	Tubb2a
1.24506e-07	3.71836	0.238	0.057	0.000373517	Psip1
1.32311e-07	3.09442	0.018	0.036	0.000396934	Polr3g
1.34238e-07	1.27625	0.454	0.275	0.000402715	Casp4
1.49798e-07	2.63236	0.347	0.218	0.000449395	Fgl2
1.57311e-07	4.69688	0.013	0	0.000471934	Phlda3
1.67576e-07	0.652753	0.086	0.057	0.000502729	Cep290
1.81062e-07	0.267276	0.016	0.016	0.000543185	Gpr157
1.83147e-07	0.440665	0.065	0.073	0.00054944	Scnn1a
1.83672e-07	0.663918	0.326	0.166	0.000551015	Syngr2
1.90085e-07	0.0193294	0	0	0.000570254	Ighg3
1.93925e-07	1.37777	0.559	0.363	0.000581774	Slfn2
1.95036e-07	3.41081	0.05	0.073	0.000585107	Polr1b
2.47673e-07	0.0139277	0.029	0.005	0.00074302	Gm16310
2.51918e-07	0.00864206	0.104	0.016	0.000755754	Itgbl1
2.52632e-07	6.58124	0.039	0.005	0.000757897	Tedc1
2.62097e-07	1.47693	0.564	0.332	0.000786292	Crip1
2.95075e-07	2.03127	0.084	0.005	0.000885225	Gm13546
3.1657e-07	0.0201896	0	0.005	0.000949711	Eya4
3.18354e-07	4.4098	0.016	0.01	0.000955061	Dkkl1
3.21047e-07	0.00889285	0.086	0.016	0.000963142	5033403F01Rik
3.24673e-07	5.19727	0.418	0.254	0.000974018	Myo1g
3.24673e-07	5.19344	0.065	0.005	0.000974018	9130230L23Rik
3.31112e-07	5.78676	0.047	0.005	0.000993337	Esco2
3.38623e-07	0.606766	0.021	0.01	0.00101587	Anln
3.39574e-07	0.00897729	0.078	0.016	0.00101872	Gm11491
3.4244e-07	6.204	0.337	0.212	0.00102732	Cyfip2
3.78713e-07	0.00424889	0.099	0.021	0.00113614	Cd163l1
3.89429e-07	0.00885438	0.089	0.016	0.00116829	Itga3
4.07187e-07	0.183496	0.021	0.016	0.00122156	Amotl2
4.11747e-07	2.93644	0.055	0.01	0.00123524	Mcm10
4.22188e-07	5.64114	0.021	0	0.00126656	Itgae
4.24543e-07	0.813147	0.133	0.14	0.00127363	Snhg15
4.25725e-07	4.69087	0.07	0.026	0.00127717	Plxna4os1
4.31683e-07	4.27945	0.525	0.342	0.00129505	Adgre5
4.48797e-07	5.10328	0.102	0.135	0.00134639	Bcl2a1a
4.79669e-07	3.72592	0.222	0.135	0.00143901	Mcm4
5.94798e-07	6.40882	0.023	0	0.0017844	Cenpe
6.19804e-07	3.50831	0.465	0.347	0.00185941	C1galt1c1
6.37034e-07	1.96154	0.235	0.218	0.0019111	Bcl6
6.42292e-07	1.90482	0.397	0.238	0.00192688	Stk38
6.74732e-07	2.19897	0.381	0.197	0.0020242	H2-Q4
6.82152e-07	1.46767	0.034	0.062	0.00204646	Gm20712
6.8402e-07	0.580322	0.086	0.016	0.00205206	Aplnr
6.87769e-07	0.019225	0.003	0.005	0.00206331	Fam149a
7.01049e-07	0.00909723	0.078	0.016	0.00210315	Actr3b
7.46444e-07	4.16415	0.355	0.275	0.00223933	Pilrb2
7.94664e-07	3.85349	0.496	0.326	0.00238399	Ifi207
8.07729e-07	0.261184	0.016	0	0.00242319	Ctnnd2
8.07729e-07	0.00885432	0.091	0.016	0.00242319	Ppp1r1a
8.64425e-07	5.05524	0.065	0	0.00259328	G530011O06Rik
8.66771e-07	4.26471	0.512	0.301	0.00260031	H2afz
8.76216e-07	0.108383	0.003	0	0.00262865	Sept3
9.17472e-07	0.529791	0.013	0.01	0.00275242	Gm43514
9.42608e-07	5.99626	0.329	0.13	0.00282782	Rhoh
9.63192e-07	7.04075	0.052	0	0.00288958	Ifi44
1.03035e-06	1.05037	0.037	0.062	0.00309104	Gm4117
1.0387e-06	2.79011	0.23	0.062	0.0031161	Rasgrp1
1.05277e-06	0.875249	0.193	0.098	0.00315831	Marcks
1.05845e-06	5.4796	0.073	0.005	0.00317535	Cmya5
1.06416e-06	3.59477	0.003	0.016	0.00319248	Rbp1
1.08146e-06	0.0082225	0.094	0.021	0.00324439	Gm37864
1.08437e-06	0.0160123	0.073	0.005	0.00325312	Gpr141b
1.21365e-06	2.94839	0.277	0.15	0.00364094	Lair1
1.31493e-06	1.10104	0.191	0.067	0.0039448	Blvrb
1.33258e-06	0.0112206	0.055	0.005	0.00399775	Ntn4
1.36858e-06	1.21615	0.219	0.145	0.00410573	Ccl3
1.43192e-06	4.27505	0.681	0.591	0.00429575	Klra2
1.4941e-06	6.93953	0.094	0.005	0.0044823	Ggt1
1.52616e-06	2.87065	0.005	0.005	0.00457847	Arhgap29
1.56301e-06	2.37284	0.316	0.212	0.00468904	Lpar6
1.61348e-06	0.541881	0.005	0.005	0.00484045	Arhgef40
1.63931e-06	1.09755	0.426	0.368	0.00491792	Krt80
1.65236e-06	0.116446	0.068	0.114	0.00495709	Cish
1.66113e-06	6.63931	0.188	0.192	0.00498338	Pglyrp1
1.72827e-06	2.05253	0.003	0.005	0.00518482	Cadm3
1.80753e-06	2.70318	0.003	0.005	0.00542258	Psrc1
1.83632e-06	4.1986	0.081	0.01	0.00550897	Edn1
1.85577e-06	6.2521	0.018	0	0.0055673	Ccnb1
1.86556e-06	3.1285	0.188	0.067	0.00559668	Ccl4
1.87541e-06	5.5592	0.044	0.005	0.00562622	Mterf1b
1.92033e-06	5.17667	0.084	0.005	0.00576099	Gm26901
1.92538e-06	1.99343	0.339	0.14	0.00577615	Cnp
1.93553e-06	0.321443	0.47	0.684	0.00580659	Ifngr1
2.00276e-06	4.40067	0.005	0.005	0.00600827	Bub1
2.11058e-06	1.01131	0.057	0.119	0.00633173	Lrp8
2.17792e-06	6.14951	0.06	0.021	0.00653377	Mcm5
2.27094e-06	1.22684	0.063	0.124	0.00681281	Fosb
2.35544e-06	1.47724	0.102	0.088	0.00706632	Hgf
2.41764e-06	1.36137	0.386	0.218	0.00725291	Polr2l
2.6003e-06	5.39758	0.01	0	0.00780089	Gdf3
2.80341e-06	0.303681	0.01	0	0.00841024	Gm34589
2.81068e-06	3.91935	0.371	0.275	0.00843205	Filip1l
2.88437e-06	2.0398	0.345	0.249	0.00865312	Ncoa7
2.95227e-06	1.63209	0.567	0.435	0.00885682	Rps24
3.06096e-06	4.82654	0.569	0.446	0.00918287	Tmpo
3.09271e-06	4.19894	0.081	0.01	0.00927812	Ccr3
3.10069e-06	3.20667	0.342	0.218	0.00930208	Ms4a4b
3.34971e-06	2.29257	0.013	0.01	0.0100491	Ankrd23
3.41929e-06	5.14872	0.094	0.016	0.0102579	Lhx2
3.47238e-06	6.75671	0.018	0.005	0.0104171	Il31ra
3.59014e-06	4.17139	0.018	0.01	0.0107704	C1qtnf6
3.66449e-06	5.14896	0.337	0.197	0.0109935	Ptma
3.93654e-06	2.6614	0.097	0.073	0.0118096	AY036118
4.3039e-06	5.14575	0.091	0.016	0.0129117	6030443J06Rik
4.45985e-06	2.76673	0.551	0.383	0.0133796	Cdkn2d
4.47119e-06	4.38102	0.06	0.067	0.0134136	Plk4
4.62121e-06	6.6004	0.021	0	0.0138636	Tgfbr3
4.86145e-06	4.98179	0.013	0	0.0145844	Dppa3
4.91092e-06	1.71498	0.507	0.332	0.0147328	Cytip
5.15252e-06	0.919127	0.352	0.228	0.0154576	Ier5
5.33779e-06	0.0388961	0.102	0.145	0.0160134	Eldr
5.59945e-06	4.92766	0.227	0.13	0.0167984	Chd3
5.91777e-06	0.630136	0.269	0.223	0.0177533	Lrrk1
6.19102e-06	0.668806	0.295	0.259	0.0185731	Rhou
6.348e-06	2.48432	0.723	0.642	0.019044	Ptpn1
6.72364e-06	5.21925	0.008	0.005	0.0201709	Gm10522
6.85921e-06	3.29959	0.115	0.181	0.0205776	Paqr5
6.89351e-06	3.55308	0.18	0.135	0.0206805	Gadd45g
7.40966e-06	3.68961	0.013	0.01	0.022229	C430049B03Rik
7.48369e-06	1.98975	0.097	0.306	0.0224511	Mertk
7.86458e-06	2.78649	0.564	0.42	0.0235937	Cers6
7.90367e-06	4.66018	0.037	0.005	0.023711	Gm47794
8.18256e-06	2.10023	0.057	0.01	0.0245477	Tlr3
8.22316e-06	4.18557	0.01	0	0.0246695	Cenpf
8.34612e-06	2.83393	0.551	0.394	0.0250384	Capg
8.72564e-06	5.37136	0.057	0	0.0261769	Slamf9
9.41821e-06	7.7493	0.133	0.026	0.0282546	Stmn1
9.48796e-06	4.03481	0.478	0.399	0.0284639	Fam49a
9.86833e-06	6.4257	0.094	0.005	0.029605	Gm43698
9.96567e-06	4.21265	0.081	0.005	0.029897	Napb
1.03389e-05	2.50763	0.514	0.316	0.0310168	Sat1
1.03897e-05	5.53956	0.086	0.01	0.0311692	Cd40lg
1.04407e-05	2.8433	0.363	0.275	0.0313222	Ccr5
1.13453e-05	1.30164	0.031	0.01	0.0340358	Zfp341
1.15125e-05	0.367265	0.141	0.104	0.0345374	Tpm1
1.22646e-05	0.657285	0.12	0.067	0.0367938	Hes1
1.25357e-05	0.00957456	0.078	0.01	0.0376071	Cdc25c
1.27815e-05	5.23014	0.037	0.005	0.0383444	Pdcd1
1.28748e-05	0.950213	0.021	0.073	0.0386244	Osgin1
1.30951e-05	0.242724	0.086	0.036	0.0392854	Hexb
1.33837e-05	0.015281	0.081	0.016	0.0401512	Ociad2
1.35467e-05	1.08389	0.554	0.772	0.04064	Flna
1.36124e-05	4.28708	0.023	0	0.0408371	Nck2
1.37447e-05	3.42702	0.574	0.446	0.0412341	Itgb7
1.37447e-05	0.0230844	0	0	0.0412341	Ppp1r14a
1.38113e-05	0.0692198	0.06	0.119	0.0414339	Ptprf
1.43901e-05	1.05176	0.337	0.187	0.0431704	Hist3h2a
1.43901e-05	0.405762	0.039	0.036	0.0431704	Fam20a
1.45999e-05	2.39892	0.292	0.13	0.0437997	Rbpms
1.47769e-05	2.99086	0.379	0.238	0.0443307	Olfm1
1.48841e-05	6.37615	0.099	0.031	0.0446523	Heg1
1.51371e-05	4.34945	0.01	0	0.0454113	Cd5l
1.56179e-05	2.11901	0.042	0.01	0.0468537	Nkg7
1.59976e-05	6.54674	0.034	0	0.0479929	Ctsk
1.64649e-05	0.571069	0.261	0.145	0.0493947	Itgav
1.70265e-05	4.98479	0.123	0.114	0.0510795	Nbn
1.72315e-05	4.00076	0.193	0.119	0.0516944	Csrp2
1.73971e-05	1.81059	0.439	0.358	0.0521914	Gstm1
1.76907e-05	4.21502	0.044	0.005	0.053072	Gm13561
1.8292e-05	1.08101	0.18	0.109	0.054876	Batf3
1.84234e-05	3.57938	0.039	0.01	0.0552701	Jam2
1.84234e-05	0.466071	0.081	0.13	0.0552701	Pdzd4
1.86443e-05	3.3777	0.178	0.212	0.055933	Sh2d1b1
1.87781e-05	4.36709	0.076	0.005	0.0563343	1500009L16Rik
1.89128e-05	0.968033	0.052	0.073	0.0567384	Cd163
1.92307e-05	5.16845	0.084	0.005	0.057692	Arntl2
1.96002e-05	3.6368	0.243	0.124	0.0588005	Irf8
2.00716e-05	6.52035	0.081	0	0.0602147	Dnah12
2.04564e-05	1.35241	0.457	0.399	0.0613693	4930523C07Rik
2.07989e-05	3.58333	0.274	0.197	0.0623968	Dnmt1
2.15514e-05	0.0350544	0.008	0.005	0.0646541	Cdkn3
2.16536e-05	0.991416	0.07	0.005	0.0649609	Retn
2.19632e-05	4.38825	0.501	0.337	0.0658896	Slc44a2
2.60222e-05	5.15077	0.089	0.016	0.0780665	BC051142
2.63291e-05	0.0174608	0	0	0.0789872	Mill2
2.68902e-05	5.71883	0.089	0.016	0.0806705	Tmem255a
2.77857e-05	1.34481	0.076	0.078	0.083357	Rel
2.831e-05	2.72555	0.23	0.104	0.0849301	Ece1
2.831e-05	2.23267	0.008	0.01	0.0849301	Plpp1
2.84426e-05	0.504633	0.065	0.005	0.0853278	Ccne1
2.89787e-05	4.61508	0.084	0.01	0.0869362	Ar
3.15125e-05	4.19132	0.091	0.016	0.0945375	Ccr8
3.21035e-05	6.07901	0.144	0.073	0.0963104	Atad2
3.44944e-05	0.581544	0.065	0.01	0.103483	Trib3
3.50572e-05	0.215402	0.123	0.171	0.105172	Klk1b27
3.55466e-05	4.30018	0.073	0.119	0.10664	Gm14207
3.57937e-05	5.62064	0.269	0.093	0.107381	Scimp
3.67985e-05	3.42158	0.052	0.098	0.110396	Tln2
3.818e-05	0.0126567	0.003	0	0.11454	Mmp2
3.8533e-05	6.75364	0.178	0.026	0.115599	Aldh1b1
3.8889e-05	1.47564	0.352	0.244	0.116667	Hsp90aa1
3.92482e-05	5.62216	0.081	0.005	0.117745	Elovl6
3.93385e-05	2.86649	0.248	0.119	0.118016	Sept6
4.02523e-05	6.02788	0.013	0	0.120757	Gm49077
4.08103e-05	2.09429	0.089	0.124	0.122431	Actc1
4.11863e-05	0.00807422	0.078	0.01	0.123559	Gm37768
4.23341e-05	1.26393	0.47	0.316	0.127002	Cebpd
4.4315e-05	0.577351	0.094	0.026	0.132945	Adgre1
4.46196e-05	0.018026	0.081	0.01	0.133859	Il12b
4.59626e-05	5.30895	0.013	0	0.137888	A730061H03Rik
4.70217e-05	2.05556	0.044	0.073	0.141065	P3h2
4.76682e-05	0.936839	0.07	0.119	0.143005	Hs3st1
4.79947e-05	0.00860013	0.078	0.01	0.143984	Dnm1
4.97716e-05	1.23062	0.225	0.145	0.149315	Asph
5.11451e-05	0.0092787	0.078	0.005	0.153435	Fam171a1
5.12611e-05	0.379419	0.081	0.119	0.153783	Pir
5.13774e-05	0.162551	0.535	0.352	0.154132	mt-Atp6
5.18452e-05	1.51548	0.742	0.715	0.155536	Taldo1
5.19628e-05	0.500137	0.386	0.523	0.155888	Hsp90b1
5.53591e-05	2.95475	0.063	0.078	0.166077	Smim5
5.70065e-05	0.00787453	0.084	0.016	0.171019	Gm30411
5.80432e-05	4.66042	0.063	0.109	0.17413	Tcim
5.92309e-05	1.40913	0.003	0	0.177693	Fhad1
6.04416e-05	2.66823	0.07	0.041	0.181325	Cd1d1
6.07138e-05	0.35699	0.7	0.891	0.182141	Lgals3
6.32163e-05	1.51871	0.073	0.114	0.189649	Slco4a1
6.33582e-05	0.416227	0.07	0.119	0.190075	Cacna1e
6.53761e-05	3.19216	0.731	0.72	0.196128	Tspo
6.79082e-05	5.59072	0.178	0.031	0.203725	Ddx60
7.06903e-05	5.1692	0.086	0.01	0.212071	Phkg1
7.21214e-05	3.75538	0.123	0.15	0.216364	Klhl13
7.45677e-05	3.20717	0.005	0.01	0.223703	Serpinb6b
7.50663e-05	4.49142	0.162	0.083	0.225199	Tcf4
7.70924e-05	1.49991	0.01	0.005	0.231277	Irak1bp1
7.76069e-05	3.9792	0.013	0	0.232821	Adcy6
7.84717e-05	1.15343	0.258	0.275	0.235415	Dmkn
7.88201e-05	0.00870659	0.076	0.005	0.23646	Unc5b
8.00513e-05	0.121829	0.363	0.264	0.240154	Coro2a
8.05844e-05	4.9491	0.016	0	0.241753	Spry1
8.22042e-05	0.304046	0.256	0.244	0.246613	Relb
8.29339e-05	2.5628	0.144	0.285	0.248802	Herpud1
8.42257e-05	0.787617	0.013	0.01	0.252677	Zfp296
8.64845e-05	0.878372	0.144	0.057	0.259453	Man1a
8.8216e-05	5.00248	0.042	0.016	0.264648	Gzma
8.8996e-05	0.0177576	0.159	0.311	0.266988	Myo5a
8.97826e-05	0.0516087	0.23	0.176	0.269348	Pik3r1
9.0775e-05	1.97343	0.005	0	0.272325	Cacna1s
9.15764e-05	5.47694	0.125	0.021	0.274729	Grap2
9.48493e-05	3.40632	0.141	0.119	0.284548	Ptgr1
9.54751e-05	3.91532	0.209	0.306	0.286425	Bhlha15
0.000103747	3.79609	0.144	0.057	0.311242	Bach2
0.000105114	0.00848891	0.078	0.005	0.315342	Uggt2
0.000105803	0.25315	0.329	0.523	0.31741	Tpi1
0.000106497	1.01275	0.274	0.228	0.319492	Idi1
0.000107429	1.59365	0.078	0.026	0.322287	Zdhhc23
0.000109792	5.18729	0.159	0.052	0.329377	Tmem37
0.000111234	3.68072	0.086	0.119	0.333701	Gm26802
0.000111718	1.26516	0.021	0.016	0.335154	Pls3
0.000112938	0.423814	0.097	0.062	0.338814	Tent5c
0.000113429	0.965549	0.191	0.078	0.340288	Swap70
0.00011718	5.03986	0.099	0.135	0.351539	Tmem163
0.000117434	0.00714437	0.099	0.016	0.352302	Tpbg
0.000117944	1.15579	0.501	0.404	0.353831	Fam241a
0.000120524	4.23624	0.018	0	0.361573	Car2
0.000120785	6.45055	0.102	0.026	0.362356	Mcm6
0.000122627	1.53164	0.144	0.057	0.367882	Nrp1
0.000123425	0.685738	0.214	0.249	0.370274	Nfe2
0.000123692	4.18054	0.099	0.016	0.371075	Zfp239
0.000124496	4.01898	0.436	0.435	0.373487	Trem3
0.000125575	0.00793879	0.084	0.016	0.376725	Fxyd6
0.000131672	4.33924	0.003	0	0.395017	Arpin
0.000133383	2.1937	0.313	0.275	0.400149	Nhsl2
0.000137162	1.32423	0.107	0.031	0.411485	Ctsb
0.000142866	1.75385	0.23	0.166	0.428598	Arhgef37
0.000143479	2.95593	0.46	0.373	0.430438	Nampt
0.000150391	2.35727	0.332	0.264	0.451173	Tuba1a
0.000150712	6.86346	0.042	0.01	0.452137	Top2a
0.000152655	4.23782	0.008	0.005	0.457965	Dbn1
0.000154951	4.43371	0.261	0.254	0.464854	Slc2a6
0.000155282	0.0884371	0.047	0.036	0.465846	Chdh
0.000163768	2.11234	0.044	0.031	0.491303	Atp1a2
0.000165516	4.76008	0.044	0.031	0.496549	Lyve1
0.000166221	0.402657	0.018	0.031	0.498662	4833417C18Rik
0.000170507	4.43186	0.065	0.093	0.51152	Xkrx
0.000171958	0.937868	0.201	0.078	0.515875	St8sia4
0.00017601	2.09074	0.136	0.212	0.528031	Il15ra
0.00017601	0.429527	0.039	0.031	0.528031	Chp2
0.000176383	4.39353	0.527	0.508	0.529149	AI839979
0.000177131	4.22327	0.128	0.155	0.531392	Myoz2
0.000177882	2.29048	0.164	0.031	0.533645	Smagp
0.000179772	6.09425	0.037	0.016	0.539315	Mgl2
0.000186733	5.16637	0.084	0	0.5602	Pik3r3
0.000187918	3.66033	0.36	0.223	0.563754	Hip1
0.000188314	3.00118	0.084	0.021	0.564943	4833407H14Rik
0.00019071	1.80404	0.057	0.088	0.572129	Adam33
0.000192727	0.0102248	0.081	0.01	0.578182	Ehf
0.00019354	5.88397	0.133	0.067	0.580621	H2-Q6
0.000196824	0.0114444	0.068	0.005	0.590471	Nphp4
0.000206557	4.19779	0.107	0.13	0.619671	Hs3st3a1
0.000218104	0.32491	0.023	0.021	0.654311	Enc1
0.000219017	0.541171	0.245	0.192	0.65705	Rcbtb2
0.000231215	0.00726813	0.084	0.016	0.693646	D730003K21Rik
0.000231697	6.47645	0.501	0.409	0.695091	Itgal
0.000231697	3.81727	0.104	0.161	0.695091	Slc37a2
0.000231697	3.29405	0.196	0.098	0.695091	Lrrk2
0.000246593	6.01954	0.076	0	0.739778	Hist1h3b
0.000258082	0.607484	0.136	0.093	0.774246	Dennd5b
0.000259687	0.347545	0.01	0	0.779061	Tspan33
0.00027683	5.17706	0.144	0.171	0.83049	Smim6
0.00027683	2.79086	0.091	0.031	0.83049	Qpct
0.00028433	0.251404	0.055	0.062	0.85299	Gm4258
0.000285501	0.00744894	0.084	0.016	0.856502	Ccdc192
0.000290228	5.70604	0.248	0.15	0.870685	Dusp16
0.000295029	0.403742	0.042	0.016	0.885088	Fads2
0.000306731	1.1105	0.193	0.114	0.920194	Nfe2l2
0.000310516	3.81881	0.175	0.155	0.931548	Mcm3
0.000314987	0.73539	0.12	0.057	0.94496	Csrp1
0.00031563	1.24339	0.029	0.01	0.946891	Clec2g
0.000318217	4.14307	0.055	0.057	0.954651	Scrn1
0.000318867	0.422719	0.214	0.249	0.9566	Tacstd2
0.000322134	4.13944	0.125	0.052	0.966402	Ccr7
0.0063213	9.15893	0.188	0.021	1	Trbc2
0.0130115	8.88924	0.115	0.005	1	Tcf7
0.261475	8.55481	0.107	0.005	1	Trac
0.379447	8.54982	0.115	0.01	1	Cd3d
0.905842	8.14747	0.11	0.005	1	Lef1
0.171654	8.03681	0.102	0.005	1	Skap1
0.250596	8.01587	0.12	0.016	1	Cd3e
0.0394326	7.90488	0.209	0.067	1	Ets1
0.990689	7.71394	0.107	0.016	1	Lck
0.505952	7.68427	0.094	0.021	1	Txk
0.815049	7.64995	0.057	0	1	Ctla4
0.347806	7.60701	0.11	0.016	1	Lat
0.905001	7.55548	0.039	0	1	Iigp1
0.125032	7.50721	0.078	0	1	Thy1
0.164454	7.43073	0.175	0.062	1	Cd2
0.0457043	7.41179	0.225	0.067	1	Gimap6
0.299497	7.40622	0.18	0.047	1	Gimap1
0.571779	7.32138	0.198	0.036	1	Sept1
0.647127	7.30917	0.086	0	1	Cd5
0.173826	7.28008	0.052	0.005	1	C1qa
0.449417	7.2576	0.097	0	1	Gm2682
0.0121832	7.25242	0.068	0.005	1	Cd8a
0.00756946	7.22527	0.081	0.036	1	Cd8b1
0.197236	7.14725	0.112	0.036	1	Pax5
0.411892	7.1433	0.11	0.016	1	Bcl11b
0.552815	7.12182	0.081	0.005	1	Il2rb
0.552106	7.06505	0.104	0.005	1	Dapl1
0.0295301	7.03056	0.06	0	1	Crybb1
0.670931	7.0274	0.086	0.005	1	Tox
0.35081	6.95267	0.047	0	1	C1qc
0.514812	6.89046	0.128	0.052	1	Dut
0.600974	6.86064	0.057	0	1	Sh2d1a
0.921409	6.85665	0.102	0.005	1	Prkcq
0.469047	6.8455	0.037	0.005	1	Pclaf
0.00773857	6.78191	0.057	0.005	1	Chtf18
0.787579	6.69315	0.097	0.005	1	Stx1a
0.151192	6.66127	0.076	0.005	1	Tcrg-C4
0.312528	6.65651	0.123	0.016	1	Trbc1
0.0639904	6.6052	0.076	0.036	1	Igfbp4
0.855633	6.59549	0.084	0.005	1	Itk
0.0877402	6.5861	0.055	0.005	1	Celsr1
0.529641	6.57825	0.091	0.005	1	Cd6
0.0915486	6.52112	0.029	0.01	1	Birc5
0.354657	6.51867	0.055	0.005	1	Slamf1
0.102878	6.5122	0.214	0.062	1	Satb1
0.654385	6.49671	0.055	0	1	Nrarp
0.0665438	6.45597	0.086	0.01	1	Tmem108
0.219073	6.44544	0.094	0.005	1	5830468F06Rik
0.000336887	6.43978	0.18	0.078	1	Smpdl3b
0.00995642	6.43898	0.078	0.021	1	Myo1h
0.00717247	6.38689	0.086	0.052	1	2010007H06Rik
0.234773	6.38355	0.068	0	1	Ikzf2
0.273372	6.37828	0.068	0.005	1	Cd28
0.310247	6.37588	0.052	0	1	Faah
0.224692	6.36615	0.065	0.01	1	Sh2d2a
0.622178	6.36112	0.107	0.01	1	Inpp4b
0.496501	6.36058	0.044	0.005	1	Klrd1
0.096761	6.36007	0.037	0.005	1	Slc12a2
0.636113	6.35445	0.097	0.016	1	Trib2
0.583012	6.35265	0.084	0	1	Gimap7
0.168681	6.35066	0.016	0.005	1	Ccnb2
0.788395	6.33807	0.039	0.005	1	Ccnd1
0.551751	6.33707	0.01	0	1	Arpp21
0.20452	6.33526	0.042	0	1	Cryab
0.816696	6.30724	0.047	0.005	1	Tesc
0.230002	6.29866	0.094	0.083	1	Rrm1
0.891149	6.26616	0.023	0	1	Cdc6
0.421631	6.24723	0.125	0.016	1	BC035044
0.215318	6.23837	0.063	0.052	1	Mki67
0.925622	6.22903	0.115	0.026	1	Gimap9
0.0158259	6.21789	0.086	0.005	1	Gprin3
0.180637	6.20596	0.154	0.041	1	S1pr1
0.0917527	6.2004	0.073	0.01	1	Racgap1
0.527559	6.17806	0.07	0	1	Themis
0.173491	6.15806	0.068	0	1	Klc3
0.950515	6.15389	0.065	0.005	1	Egf
0.00189525	6.15168	0.055	0	1	Spata5l1
0.0794102	6.1324	0.073	0.005	1	Ly6k
0.00221317	6.12448	0.112	0.016	1	Gm13203
0.0106655	6.1229	0.023	0	1	Zfp940
0.434616	6.11817	0.052	0	1	Rab30
0.0447357	6.11772	0.11	0.036	1	Itih5
0.436177	6.11495	0.117	0.01	1	Vmn2r97
0.50833	6.10779	0.141	0.067	1	Gimap4
0.105249	6.10411	0.097	0.016	1	Phgdh
0.0219074	6.06733	0.151	0.026	1	Ccnd2
0.851056	6.06677	0.052	0	1	Ighg2b
0.000578706	6.05698	0.052	0.01	1	Dntt
0.247981	6.03876	0.07	0.01	1	Tnfrsf18
0.709231	6.03212	0.029	0	1	5930403N24Rik
0.012074	6.03028	0.047	0.005	1	Fcna
0.556726	6.02955	0.084	0.041	1	Mcm7
0.805181	6.02646	0.029	0	1	Uhrf1
0.0628567	6.01842	0.057	0.005	1	Als2cl
0.0140336	6.01211	0.175	0.026	1	Siglec1
0.0216637	5.99617	0.065	0.005	1	Sytl3
0.920145	5.99587	0.076	0.016	1	Klk8
0.097939	5.98862	0.104	0.078	1	Smc2
0.242808	5.97342	0.204	0.088	1	Ldlrad3
0.0246474	5.96118	0.026	0	1	Aqp11
0.021694	5.9318	0.055	0.01	1	Adrb1
0.119266	5.90373	0.068	0.005	1	Nipal1
0.635357	5.8975	0.052	0	1	Neil3
0.0932949	5.89733	0.128	0.041	1	Prkca
0.432125	5.88708	0.029	0	1	Lockd
0.0714845	5.85879	0.034	0.005	1	Gstp3
0.445611	5.84859	0.104	0.036	1	Tnfrsf13c
0.181329	5.83706	0.047	0.01	1	H2-Eb2
0.414011	5.83291	0.089	0.005	1	Izumo1r
0.0350386	5.8321	0.023	0	1	Endou
0.21808	5.81171	0.031	0	1	Kif11
0.279694	5.81065	0.065	0.005	1	Olfr1369-ps1
0.539061	5.80796	0.057	0.016	1	Hpgd
0.390181	5.79963	0.219	0.052	1	Ptprcap
0.631202	5.79334	0.063	0.005	1	Sox4
0.00499209	5.77301	0.037	0	1	Plk1
0.559578	5.75128	0.151	0.026	1	Gimap8
0.0658392	5.75048	0.044	0	1	Gtse1
0.000496243	5.74997	0.084	0.109	1	Atp1b1
0.00989547	5.74188	0.06	0.005	1	Rad51
0.387262	5.73886	0.073	0.005	1	Lypd6b
0.225504	5.73749	0.068	0.005	1	Tnfsf11
0.0568804	5.73606	0.086	0.005	1	Itga2b
0.952205	5.73045	0.081	0.005	1	Atp9a
0.360757	5.72907	0.091	0.005	1	Chic1
0.876076	5.72754	0.084	0.005	1	Slc23a1
0.00679427	5.7261	0.068	0.01	1	Bbs1
0.282535	5.72571	0.063	0.005	1	Cacna2d4
0.12091	5.72455	0.089	0.005	1	Nefh
0.0133645	5.72434	0.057	0.005	1	Usp27x
0.0827367	5.72417	0.091	0.01	1	Trbv2
0.157017	5.7228	0.091	0.005	1	4930426D05Rik
0.407974	5.71505	0.133	0.016	1	Ddc
0.482833	5.71274	0.089	0.005	1	F2rl1
0.00124584	5.70983	0.047	0.01	1	Ttn
0.8469	5.70706	0.125	0.01	1	Gm1043
0.503919	5.70507	0.07	0.005	1	Gm7879
0.0185711	5.70232	0.029	0	1	Myb
0.0801399	5.70185	0.107	0.01	1	Gm47792
0.00267094	5.69877	0.104	0.13	1	Mzb1
0.0407187	5.69854	0.073	0.01	1	Myl10
0.0337292	5.65719	0.151	0.109	1	Ifit1bl2
0.000456515	5.65088	0.031	0	1	Gata3
0.0826428	5.62956	0.047	0	1	Il12rb2
0.115663	5.62473	0.042	0.005	1	Icos
0.0152147	5.62332	0.107	0.005	1	Abcg3
0.54222	5.61541	0.11	0.016	1	Cd27
0.108946	5.61142	0.063	0.005	1	Casc4
0.00119596	5.60598	0.052	0.016	1	Setbp1
0.266236	5.60545	0.112	0.062	1	Cd19
0.00330306	5.56719	0.183	0.016	1	Prr5l
0.0650636	5.56614	0.052	0.01	1	Cbr2
0.11119	5.56579	0.039	0.005	1	Cdca8
0.889892	5.53543	0.047	0	1	St8sia1
0.972919	5.53306	0.021	0.005	1	Hist1h1a
0.00253457	5.5247	0.076	0.036	1	Ccr9
0.501552	5.52058	0.06	0.005	1	A430072P03Rik
0.372298	5.51704	0.018	0.005	1	Kif15
0.447512	5.51589	0.029	0.016	1	Cdca3
0.853968	5.51415	0.17	0.119	1	Clec10a
0.111667	5.48836	0.078	0.016	1	C1qb
0.0731685	5.44896	0.063	0.005	1	Lipg
0.926886	5.44625	0.057	0	1	4930417O13Rik
0.706469	5.44191	0.052	0.026	1	Wdr76
0.00643409	5.42169	0.023	0.036	1	Plxdc2
0.140753	5.41768	0.042	0	1	Kdr
0.733854	5.41332	0.06	0	1	Cep55
0.335953	5.40528	0.099	0.016	1	Trp53i11
0.0270854	5.40467	0.057	0	1	Pltp
0.521682	5.40318	0.016	0	1	Rag1
0.330652	5.3992	0.029	0.005	1	Cdc20
0.0456468	5.38382	0.026	0	1	Ankrd9
0.285395	5.36331	0.052	0	1	St6galnac3
0.67907	5.35883	0.034	0.005	1	Nusap1
0.000617296	5.35877	0.206	0.062	1	Clec2i
0.0448487	5.34951	0.089	0.047	1	Lrrcc1
0.781056	5.3321	0.023	0	1	Ccnf
0.812579	5.33156	0.05	0	1	Snhg18
0.00213604	5.32361	0.089	0.01	1	Prg4
0.880677	5.30932	0.037	0.005	1	Mns1
0.0440067	5.29342	0.031	0.005	1	Ddr1
0.226113	5.2796	0.047	0	1	Gm15340
0.750291	5.25629	0.026	0	1	Rrm2
0.000471286	5.25353	0.188	0.124	1	Ddit3
0.141039	5.25138	0.117	0.031	1	Mirt1
0.00394077	5.22851	0.039	0	1	Gm4951
0.266464	5.22264	0.037	0	1	Gm12195
0.397241	5.21668	0.039	0.005	1	Kif18a
0.0421474	5.20759	0.055	0.005	1	Ptcra
0.698207	5.20686	0.029	0.005	1	Ect2
0.0660734	5.19834	0.005	0	1	Vegfc
0.0782361	5.19475	0.01	0	1	Mtfp1
0.087445	5.18981	0.044	0.01	1	Tmem9
0.280166	5.18384	0.057	0.005	1	Gm47798
0.153931	5.18033	0.185	0.078	1	Pafah1b3
0.0994548	5.17523	0.06	0.005	1	Ccr6
0.296051	5.17179	0.044	0	1	Gm16552
0.566021	5.17119	0.042	0.005	1	Tnfsf8
0.000719614	5.17093	0.107	0.124	1	Iglv1
0.00326931	5.16799	0.073	0.026	1	Gm48914
0.000469415	5.16761	0.078	0	1	S100a16
0.266921	5.16387	0.042	0	1	Shcbp1
0.8548	5.16242	0.07	0.005	1	Tmigd3
0.0252644	5.16097	0.07	0.01	1	Tnfrsf25
0.0202791	5.15779	0.07	0.021	1	Hspa1a
0.471003	5.14607	0.084	0.005	1	Icam4
0.0266108	5.14369	0.089	0.01	1	Trav6-7-dv9
0.944603	5.14293	0.089	0.005	1	4930578M07Rik
0.00441617	5.14081	0.123	0.078	1	H2-DMb2
0.575029	5.1407	0.084	0.005	1	9930012K11Rik
0.775768	5.14031	0.063	0	1	Gm21860
0.53731	5.13877	0.084	0.005	1	Itgb4
0.572139	5.13411	0.031	0.021	1	Pola1
0.0752318	5.13376	0.097	0.01	1	Gm11998
0.000497227	5.12688	0.086	0.104	1	Tbxa2r
0.0515116	5.12569	0.078	0.01	1	Elmo3
0.00372724	5.11978	0.037	0.005	1	Sh3bgrl2
0.315588	5.11663	0.102	0.057	1	Xrcc6
0.0263223	5.10237	0.144	0.109	1	Gm15927
0.250596	5.09064	0.128	0.031	1	Zfp300
0.0263582	5.08635	0.042	0.016	1	Rhoc
0.690763	5.08236	0.138	0.15	1	Chchd10
0.00542766	5.08031	0.131	0.016	1	Cnn3
0.0127618	5.07934	0.029	0.021	1	Cnrip1
0.127663	5.07675	0.042	0.005	1	Aurkb
0.0535796	5.05843	0.023	0.01	1	Prc1
0.056125	5.05468	0.029	0	1	Pcbp4
0.00173836	5.05028	0.191	0.218	1	Igkv12-44
0.00953668	5.03719	0.076	0.026	1	Oip5
0.604301	5.03687	0.063	0.005	1	Gm42372
0.444979	5.03678	0.251	0.29	1	Cyth3
0.263508	5.03252	0.097	0.067	1	Pola2
0.375719	5.02323	0.05	0.005	1	Camk4
0.000806076	5.02043	0.065	0.016	1	Mcm2
0.125817	5.0052	0.044	0.005	1	Myl4
0.610606	4.99608	0.042	0	1	Spc24
0.383487	4.98095	0.037	0	1	Pdgfb
0.492814	4.96428	0.05	0.005	1	Trat1
0.168025	4.96082	0.023	0.01	1	Knl1
0.00221317	4.94841	0.044	0.005	1	Ppm1e
0.111667	4.92765	0.097	0.057	1	Siglecg
0.0879374	4.92417	0.026	0	1	Gm37065
0.754318	4.92291	0.188	0.093	1	Slamf6
0.00738025	4.90385	0.031	0	1	Folr2
0.400205	4.90382	0.047	0.026	1	Hist3h2ba
0.733056	4.88815	0.149	0.026	1	Cmah
0.00118048	4.85674	0.063	0.062	1	Lynx1
0.735852	4.8516	0.023	0	1	Bahcc1
0.00840987	4.85134	0.157	0.073	1	Slc29a1
0.359365	4.85038	0.099	0.01	1	Foxp3
0.00256132	4.84028	0.039	0.01	1	Cp
0.456763	4.82136	0.089	0.026	1	Trim59
0.0273069	4.82072	0.133	0.052	1	Smim40
0.34536	4.81875	0.086	0.021	1	Ppp1r16b
0.00479826	4.79259	0.013	0	1	Fcrls
0.246897	4.7658	0.081	0.083	1	Cdkn2c
0.202634	4.76353	0.052	0	1	Bicdl1
0.0133645	4.75948	0.01	0	1	Capn3
0.830319	4.75764	0.047	0.052	1	2810454H06Rik
0.88612	4.74451	0.128	0.005	1	Kmo
0.35273	4.72691	0.031	0	1	Bdh1
0.174162	4.712	0.05	0.016	1	Nedd4
0.71437	4.70991	0.021	0.005	1	Gm41611
0.000962138	4.69476	0.225	0.078	1	Ltb
0.026001	4.68547	0.157	0.026	1	Gpr171
0.0659952	4.6818	0.037	0	1	Mcm8
0.052926	4.67153	0.154	0.052	1	Hist1h2ae
0.0688564	4.67097	0.013	0	1	2810408I11Rik
0.0489599	4.67043	0.037	0.005	1	Cyp7b1
0.0226528	4.66304	0.371	0.326	1	Hmgn2
0.0374953	4.64992	0.055	0.005	1	Hmmr
0.932366	4.63333	0.146	0.057	1	Ms4a1
0.0289407	4.62782	0.042	0.01	1	Gbp8
0.775768	4.6252	0.123	0.026	1	Tespa1
0.124771	4.62305	0.026	0	1	Fxyd2
0.00457316	4.61138	0.042	0.005	1	Cd209d
0.0158259	4.59457	0.065	0.005	1	Cd4
0.0768104	4.58902	0.005	0.005	1	Cadm1
0.170328	4.58459	0.251	0.15	1	Gm49980
0.0707372	4.57681	0.055	0.005	1	Dgkeos
0.00052761	4.57617	0.005	0	1	Ermap
0.660138	4.56587	0.016	0	1	Ch25h
0.0496955	4.54206	0.031	0.005	1	Colec12
0.0923671	4.53041	0.191	0.295	1	H2afx
0.0120921	4.52559	0.042	0.005	1	Serpinh1
0.639144	4.52224	0.052	0	1	Hist1h2ak
0.0890284	4.51546	0.065	0.005	1	Gfod2
0.0618137	4.49629	0.021	0.01	1	Cip2a
0.125817	4.48725	0.039	0.01	1	Cxcr3
0.0389279	4.48623	0.334	0.29	1	Smc6
0.292389	4.48335	0.12	0.171	1	Hmgn1
0.20452	4.45665	0.037	0	1	Bhlhb9
0.10011	4.45618	0.386	0.399	1	Ddt
0.201696	4.45212	0.076	0.036	1	H2-Oa
0.14451	4.45075	0.12	0.062	1	P2ry10
0.462882	4.44854	0.07	0.005	1	Clu
0.0122015	4.44719	0.068	0.036	1	Lig1
0.00798604	4.44057	0.172	0.057	1	Nup210
0.000392858	4.44037	0.368	0.264	1	Rsrp1
0.541869	4.43021	0.031	0.005	1	Tubb2b
0.00444569	4.42928	0.295	0.321	1	Zfyve9
0.368614	4.42631	0.023	0	1	Pkmyt1
0.774549	4.41679	0.023	0	1	Gm15991
0.898281	4.41409	0.029	0	1	H2-Q2
0.00355437	4.41264	0.044	0.005	1	Dab2ip
0.6986	4.4108	0.01	0	1	Gm43936
0.00775078	4.4041	0.031	0	1	Slc43a3
0.000697698	4.39993	0.042	0.01	1	Tlr12
0.0569495	4.39314	0.023	0.005	1	Il1rl1
0.928993	4.39241	0.016	0	1	Eid2
0.13169	4.3903	0.042	0	1	Foxm1
0.00516746	4.38437	0.151	0.109	1	Cmc2
0.396354	4.38204	0.162	0.212	1	Hjurp
0.101542	4.38099	0.06	0.057	1	Rnf157
0.585198	4.37161	0.07	0.005	1	2010016I18Rik
0.0495107	4.37102	0.034	0.005	1	Phyhd1
0.457405	4.3705	0.021	0.005	1	Trim7
0.128727	4.36908	0.131	0.067	1	Hist1h1d
0.000458337	4.3646	0.005	0	1	Fxyd1
0.0878387	4.36134	0.204	0.13	1	Arhgef3
0.00207242	4.35134	0.039	0	1	Serpinf1
0.00109348	4.34188	0.042	0.01	1	Epcam
0.0353611	4.32186	0.003	0	1	Iqgap3
0.536261	4.31511	0.125	0.057	1	Pde7a
0.294094	4.31404	0.068	0.005	1	Apod
0.0357794	4.30933	0.005	0	1	Lysmd2
0.0112478	4.30128	0.016	0	1	Sgce
0.167862	4.29232	0.031	0	1	Dnal1
0.048899	4.28574	0.209	0.109	1	Maf
0.0123303	4.28006	0.065	0.01	1	Depdc1a
0.482172	4.26777	0.018	0.005	1	Cenps
0.438681	4.26186	0.023	0	1	Rorc
0.0857876	4.26022	0.018	0	1	Prss57
0.0502533	4.24862	0.018	0.01	1	Tgfb3
0.929836	4.2423	0.076	0.005	1	Cd209e
0.082549	4.23942	0.18	0.093	1	Pkp3
0.354933	4.23824	0.073	0.01	1	Actn2
0.000369053	4.23339	0.081	0.098	1	Gm49492
0.0022289	4.2306	0.068	0	1	Nek2
0.0787762	4.2246	0.149	0.093	1	Zbtb20
0.0605665	4.22405	0.065	0	1	Mxd3
0.00728725	4.22347	0.055	0.005	1	Ccdc141
0.900381	4.22293	0.063	0.005	1	Stil
0.00710439	4.22288	0.068	0	1	Cldn10
0.51996	4.21908	0.076	0.005	1	Wdr95
0.758755	4.21602	0.081	0.062	1	Lpl
0.134153	4.21225	0.073	0.005	1	Gm525
0.00254791	4.2041	0.245	0.171	1	Clec4n
0.00243436	4.20311	0.086	0.005	1	Gm19409
0.744665	4.20124	0.057	0.005	1	Nid1
0.50833	4.20055	0.094	0.005	1	Adam12
0.0013995	4.20015	0.084	0.005	1	AW046200
0.0445103	4.19965	0.063	0.005	1	Cited4
0.0127618	4.19935	0.081	0.005	1	Rag2
0.154237	4.19859	0.084	0.005	1	Gm26737
0.00178606	4.19741	0.06	0.021	1	Eya1
0.113711	4.19569	0.086	0.01	1	Wfikkn2
0.0128382	4.19231	0.086	0.005	1	Rd3
0.419795	4.19208	0.089	0.104	1	Utp14b
0.817933	4.19095	0.076	0.005	1	Kif14
0.00496748	4.19068	0.261	0.15	1	AC149090.1
0.961925	4.18755	0.117	0.052	1	Sesn3
0.799848	4.18643	0.037	0.021	1	Plekha5
0.205278	4.18319	0.138	0.073	1	Incenp
0.0165541	4.18193	0.104	0.01	1	Utf1
0.00764153	4.18121	0.089	0.01	1	Gm26590
0.288998	4.18075	0.11	0.01	1	B930095G15Rik
0.412497	4.18043	0.076	0.005	1	Farp1
0.00441617	4.18011	0.102	0.01	1	Fndc1
0.00916112	4.17913	0.084	0.047	1	1810062G17Rik
0.722698	4.1774	0.12	0.016	1	A830009L08Rik
0.00290315	4.17669	0.167	0.176	1	Gm45235
0.693502	4.17389	0.099	0.01	1	Tex15
0.372014	4.17384	0.076	0.021	1	Slc15a2
0.632334	4.17347	0.117	0.016	1	Lrr1
0.000574184	4.17272	0.026	0.005	1	Vcam1
0.632712	4.17235	0.11	0.01	1	Zfp811
0.198159	4.17205	0.021	0.01	1	Dhfr
0.054907	4.17132	0.091	0.01	1	Pbld1
0.255441	4.17106	0.12	0.016	1	Ryr2
0.0877402	4.1687	0.086	0.005	1	Zfp773
0.127796	4.16866	0.099	0.01	1	Mzf1
0.0849205	4.16848	0.065	0.005	1	6430550D23Rik
0.299497	4.16716	0.12	0.016	1	Gm5577
0.533817	4.1646	0.081	0.031	1	Blnk
0.0422012	4.16142	0.157	0.15	1	Gm31410
0.00240036	4.15867	0.047	0.016	1	Plxdc1
0.7835	4.15659	0.047	0.005	1	Hist1h3f
0.012165	4.15407	0.311	0.207	1	B3gnt2
0.00670793	4.14911	0.225	0.176	1	Rad50
0.00309989	4.14445	0.167	0.176	1	Gm19667
0.0226213	4.14108	0.12	0.067	1	Tmco3
0.0136045	4.13527	0.044	0.016	1	Fabp3
0.858964	4.13155	0.055	0.005	1	A330040F15Rik
0.00101817	4.12413	0.149	0.171	1	Zfp820
0.00465739	4.08187	0.008	0.005	1	Col1a1
0.227336	4.0603	0.06	0.026	1	Chst15
0.17433	4.03658	0.023	0.005	1	Hspb1
0.082549	4.02879	0.055	0	1	Fgf13
0.325406	4.0136	0.376	0.389	1	Fcgr4
0.344276	4.01356	0.089	0.031	1	Btla
0.0728291	4.01175	0.01	0.005	1	Hepacam2
0.000820082	4.00582	0.172	0.067	1	Plk2
0.279222	3.99477	0.013	0.005	1	Trip13
0.0227792	3.9793	0.089	0.026	1	Jakmip1
0.00448284	3.97573	0.018	0.026	1	Hbegf
0.00639287	3.94943	0.018	0.005	1	Hist1h2ab
0.192487	3.92707	0.154	0.104	1	Gapt
0.382908	3.91327	0.125	0.098	1	Pik3ip1
0.568177	3.90507	0.021	0.005	1	Pole
0.00301562	3.90368	0.052	0.01	1	Angptl7
0.342655	3.90366	0.07	0	1	Nsg2
0.000978639	3.90224	0.05	0.073	1	Cenpw
0.0785958	3.90051	0.052	0.016	1	Knstrn
0.00555308	3.89232	0.081	0.031	1	Mast4
0.00540995	3.89213	0.274	0.135	1	Hsph1
0.459978	3.85431	0.175	0.067	1	BE692007
0.000712698	3.84883	0.384	0.363	1	Tubb4b
0.0265384	3.84766	0.016	0.021	1	Rasal2
0.00863597	3.84639	0.031	0.005	1	Bhlhe41
0.226928	3.84339	0.274	0.29	1	Cenpa
0.00187159	3.84079	0.112	0.073	1	Gramd3
0.0229699	3.82297	0.039	0.005	1	Ntrk3
0.118014	3.81909	0.17	0.155	1	Specc1
0.00773857	3.81348	0.023	0.005	1	Gprc5c
0.950093	3.80288	0.081	0.088	1	Ptgs1
0.0522148	3.79084	0.084	0.016	1	Ctsw
0.0545726	3.77785	0.081	0.109	1	Sclt1
0.813402	3.77507	0.055	0.026	1	Agrn
0.649797	3.76437	0.136	0.047	1	Hvcn1
0.00443091	3.75934	0.031	0.005	1	Armcx2
0.0119836	3.75511	0.339	0.29	1	Fam107b
0.165908	3.73505	0.125	0.041	1	Dusp10
0.230002	3.73194	0.125	0.01	1	Cd3g
0.0919571	3.72555	0.016	0.021	1	Cdca7
0.631957	3.71777	0.016	0	1	4930447K03Rik
0.315077	3.71111	0.05	0.036	1	Zfp770
0.188179	3.70725	0.198	0.088	1	B930036N10Rik
0.365234	3.69268	0.016	0.005	1	Ncapg
0.000643086	3.6811	0.039	0.01	1	Bmpr1a
0.00349443	3.66963	0.261	0.212	1	Smc4
0.862715	3.66369	0.373	0.394	1	Zfas1
0.499528	3.66121	0.05	0.005	1	Gdf9
0.211028	3.63475	0.086	0.078	1	Haus3
0.704105	3.60416	0.016	0.01	1	Btbd8
0.315844	3.60002	0.094	0.078	1	Arhgef12
0.055581	3.59958	0.013	0.052	1	Fblim1
0.0391796	3.59768	0.018	0.005	1	Gm19967
0.529988	3.57868	0.065	0.016	1	Lax1
0.000832722	3.57259	0.052	0.016	1	Emid1
0.133466	3.56855	0.029	0.005	1	Reps2
0.231447	3.5562	0.086	0.036	1	Fcer2a
0.735852	3.54301	0.052	0.005	1	Celf4
0.00130004	3.53379	0.008	0.005	1	Rgs12
0.222473	3.52956	0.052	0.031	1	Gkap1
0.485152	3.52028	0.042	0	1	1810059H22Rik
0.00145982	3.51931	0.065	0.031	1	Dpy19l3
0.970382	3.49059	0.013	0.021	1	Slc9a3r2
0.00258833	3.48673	0.06	0.021	1	Bfsp2
0.202446	3.48653	0.021	0.016	1	Cdk1
0.692719	3.46338	0.149	0.13	1	Ptprs
0.000488436	3.45813	0.078	0.036	1	Mpzl3
0.0295301	3.44234	0.164	0.197	1	Slc49a4
0.470024	3.44114	0.039	0	1	Klhdc8b
0.00128332	3.4321	0.413	0.311	1	Hmgb2
0.0281326	3.41091	0.06	0.005	1	5930430L01Rik
0.571779	3.40731	0.269	0.228	1	Man2a2
0.831974	3.39791	0.052	0	1	Sh2d5
0.23919	3.39575	0.016	0	1	3222401L13Rik
0.346446	3.39571	0.133	0.021	1	Gm5547
0.000544512	3.39548	0.091	0.005	1	Xcl1
0.824946	3.39095	0.008	0.005	1	C2
0.188892	3.39021	0.11	0.104	1	Trf
0.0339966	3.37653	0.047	0.016	1	Myo6
0.000462003	3.37286	0.034	0.01	1	Mmp13
0.17789	3.36242	0.068	0.031	1	Kif23
0.312528	3.33876	0.063	0.01	1	Fam71a
0.00157619	3.33531	0.042	0.01	1	Tnnc1
0.00401438	3.32515	0.026	0.016	1	Jchain
0.175342	3.30463	0.084	0.026	1	Ly6c1
0.00042826	3.27247	0.144	0.218	1	Runx2
0.0352687	3.26361	0.376	0.326	1	Gm26917
0.28924	3.26247	0.352	0.342	1	Tubb6
0.0163871	3.25146	0.042	0	1	Mettl27
0.469698	3.25076	0.102	0.109	1	Pde2a
0.0003573	3.24296	0.3	0.461	1	Cd37
0.365515	3.21727	0.12	0.088	1	Zfp318
0.000479789	3.21689	0.078	0.124	1	Tfrc
0.437741	3.20804	0.031	0	1	Cd81
0.00576482	3.19615	0.144	0.016	1	Kbtbd11
0.113711	3.18819	0.084	0.171	1	Cks1b
0.246897	3.16855	0.196	0.228	1	Dmxl1
0.0848246	3.15199	0.029	0.005	1	Clec1a
0.319182	3.14984	0.151	0.057	1	Pecam1
0.231447	3.14971	0.188	0.124	1	Ly6d
0.608377	3.14669	0.146	0.067	1	Ralgps2
0.58374	3.12127	0.029	0.01	1	Ift81
0.226317	3.114	0.185	0.233	1	D10Wsu102e
0.301974	3.09466	0.277	0.29	1	Uhrf2
0.0707372	3.08181	0.47	0.446	1	Vrk1
0.00100294	3.07689	0.295	0.202	1	Tubb5
0.900381	3.07536	0.037	0.005	1	Cnga1
0.371162	3.05904	0.11	0.114	1	Cdkn2aip
0.0185976	3.05716	0.282	0.223	1	Pdcd4
0.652854	3.05339	0.157	0.052	1	Them6
0.464824	3.05125	0.201	0.244	1	Bzw2
0.164615	3.0499	0.272	0.368	1	Mier1
0.622928	3.04503	0.256	0.316	1	Amn1
0.0260721	3.04484	0.052	0.01	1	1700097N02Rik
0.568897	3.02295	0.091	0.005	1	Cd247
0.0734238	3.02213	0.057	0.01	1	Selenop
0.00118931	3.0058	0.063	0.036	1	Zcchc18
0.000345198	2.98238	0.204	0.114	1	Prxl2b
0.794525	2.98109	0.444	0.477	1	Gch1
0.375719	2.92991	0.055	0.005	1	A930003A15Rik
0.0702426	2.92429	0.031	0.01	1	Spc25
0.53766	2.89793	0.06	0.031	1	Marveld1
0.000495261	2.89574	0.311	0.285	1	Gfpt1
0.195949	2.89345	0.034	0.062	1	Hmgb3
0.0297288	2.87738	0.026	0.005	1	Epb41l3
0.2068	2.87503	0.175	0.135	1	Ang
0.153472	2.87197	0.188	0.124	1	Pitpnc1
0.353005	2.86672	0.102	0.047	1	Cd22
0.00547215	2.86494	0.141	0.135	1	Ezh2
0.320731	2.86444	0.055	0	1	Zfp493
0.00150318	2.86427	0.36	0.285	1	Acadl
0.0459347	2.83384	0.052	0.005	1	Nebl
0.69507	2.83113	0.089	0.021	1	Vpreb3
0.0473974	2.83103	0.065	0.052	1	Cdc14b
0.00783672	2.82147	0.039	0.016	1	Dst
0.0942302	2.81709	0.345	0.264	1	Ripor2
0.19394	2.80945	0.248	0.249	1	Cd82
0.856049	2.80735	0.016	0	1	Tle6
0.27407	2.80157	0.044	0.01	1	Fkbp11
0.0429048	2.79038	0.05	0.01	1	Tmem91
0.228769	2.77096	0.347	0.378	1	Gas5
0.0302509	2.76666	0.104	0.052	1	Spib
0.254776	2.73918	0.008	0	1	Hap1
0.0188378	2.73422	0.366	0.316	1	Ramp1
0.618809	2.73012	0.081	0.057	1	Zbtb37
0.00157906	2.7243	0.094	0.098	1	Bcl2a1d
0.158264	2.71577	0.037	0.026	1	Exog
0.82412	2.69675	0.089	0.062	1	Ttc3
0.926464	2.68374	0.026	0.005	1	Gm49756
0.0930881	2.65991	0.272	0.264	1	Pcnx
0.273372	2.65585	0.191	0.233	1	Dusp5
0.00707056	2.64945	0.05	0.005	1	Bcl7a
0.600974	2.62907	0.486	0.575	1	Ldlr
0.624804	2.62027	0.07	0.01	1	Timp2
0.0076536	2.61795	0.423	0.383	1	Unc119
0.597656	2.61791	0.465	0.446	1	Ogfrl1
0.483495	2.61603	0.29	0.337	1	Nasp
0.0672546	2.60618	0.013	0	1	Rmi2
0.00113727	2.60392	0.044	0.01	1	Uaca
0.922251	2.5948	0.031	0.031	1	Trim13
0.00743892	2.58923	0.337	0.332	1	Snhg1
0.0333754	2.57522	0.172	0.275	1	Arap2
0.166883	2.54172	0.029	0.005	1	Xlr4c
0.00357254	2.53704	0.065	0.016	1	A730011C13Rik
0.0349927	2.52914	0.023	0	1	Mylk
0.0048062	2.51498	0.723	0.72	1	Napsa
0.00541879	2.50947	0.112	0.15	1	Gm31718
0.0698325	2.5083	0.248	0.301	1	Hlx
0.211415	2.50803	0.05	0.005	1	Airn
0.0851126	2.49099	0.227	0.207	1	Lrif1
0.0776097	2.49047	0.159	0.135	1	Hist1h4i
0.0445666	2.48684	0.081	0.047	1	Hspa1b
0.0610043	2.48527	0.047	0.005	1	Tslp
0.759158	2.47903	0.428	0.44	1	Pbxip1
0.110952	2.46474	0.031	0.016	1	Rpgr
0.000792291	2.45423	0.253	0.228	1	Sowahc
0.127398	2.44513	0.18	0.057	1	Cd79b
0.0292144	2.44196	0.35	0.285	1	Peli1
0.00466512	2.43794	0.146	0.109	1	Syt11
0.211415	2.43611	0.091	0.01	1	Ip6k3
0.000856909	2.4302	0.136	0.016	1	Pdlim4
0.00411676	2.42994	0.339	0.264	1	Rin2
0.455481	2.42689	0.36	0.368	1	Ahr
0.647889	2.40726	0.402	0.415	1	Pilra
0.404078	2.39985	0.188	0.036	1	Ablim1
0.138056	2.39948	0.003	0.005	1	2900052L18Rik
0.0957	2.39436	0.332	0.394	1	Ankrd12
0.0811521	2.3931	0.12	0.218	1	Nrp2
0.0683726	2.37622	0.235	0.166	1	Topors
0.447195	2.36776	0.078	0.098	1	Gpx3
0.385226	2.35566	0.125	0.073	1	Glcci1
0.499528	2.35525	0.029	0.01	1	Pxylp1
0.00073789	2.33942	0.206	0.047	1	Plaat3
0.0141375	2.32895	0.073	0.01	1	Pxdc1
0.00202495	2.32607	0.642	0.554	1	Fgr
0.0777882	2.32356	0.023	0.016	1	Rcn3
0.229796	2.30384	0.138	0.052	1	Txndc16
0.00557121	2.29486	0.057	0.005	1	Tspan2
0.633845	2.29299	0.018	0.005	1	Smo
0.316869	2.28625	0.141	0.181	1	Cxcr4
0.557082	2.24981	0.115	0.073	1	Fbxo30
0.0657613	2.23717	0.047	0.021	1	Cers4
0.284678	2.23192	0.091	0.062	1	Plcxd2
0.0111629	2.22521	0.543	0.456	1	Naaa
0.0069922	2.21187	0.047	0.021	1	Lilra5
0.326712	2.20276	0.428	0.528	1	Hmgcr
0.425934	2.20254	0.248	0.399	1	Syvn1
0.902061	2.20172	0.023	0.005	1	Gpr137c
0.000865115	2.18175	0.305	0.295	1	Osgin2
0.103776	2.17998	0.029	0.052	1	Mtbp
0.0302105	2.17793	0.167	0.093	1	Bex3
0.0692618	2.17067	0.428	0.42	1	Plin2
0.341577	2.14208	0.264	0.269	1	Nfic
0.413708	2.13766	0.11	0.026	1	Gm31243
0.273837	2.11653	0.17	0.078	1	Gimap3
0.710416	2.09849	0.052	0.01	1	Kif22
0.713578	2.08009	0.044	0.036	1	Ankrd26
0.00664382	2.0714	0.616	0.565	1	Camk2d
0.366359	2.06991	0.112	0.098	1	Strbp
0.749889	2.06904	0.517	0.58	1	Cyp4f18
0.10778	2.06873	0.026	0	1	Per3
0.0335961	2.06578	0.07	0.073	1	Bcl2a1b
0.0618878	2.06546	0.063	0.031	1	Slc2a3
0.721904	2.06064	0.144	0.083	1	Ighd
0.0130115	2.05699	0.366	0.389	1	Rap2a
0.168517	2.05478	0.07	0.041	1	Syne1
0.000922878	2.05469	0.399	0.373	1	Ceacam1
0.0228743	2.01824	0.402	0.321	1	Cldnd1
0.356314	2.01699	0.055	0.114	1	Rora
0.0719863	2.01474	0.005	0.005	1	Lrrc51
0.100989	2.01297	0.211	0.264	1	Pros1
0.267836	1.99614	0.133	0.057	1	Bank1
0.0701604	1.98315	0.692	0.679	1	Actg1
0.654767	1.97656	0.016	0.005	1	Pdgfa
0.0647554	1.97349	0.162	0.181	1	Hsd11b1
0.000861824	1.96804	0.162	0.155	1	Cdc42ep2
0.958543	1.96754	0.204	0.259	1	Cd200r1
0.0102036	1.96444	0.052	0.021	1	Tbc1d4
0.187823	1.96028	0.303	0.466	1	Creld2
0.0399942	1.93987	0.128	0.047	1	H2-Ob
0.000405698	1.92686	0.473	0.358	1	Dleu2
0.0776989	1.92425	0.436	0.492	1	Stk17b
0.183068	1.91027	0.021	0.016	1	Ndc80
0.296296	1.89839	0.034	0.005	1	Gm37529
0.342925	1.89781	0.308	0.461	1	Arf2
0.0995638	1.89379	0.167	0.078	1	Hivep3
0.453881	1.88912	0.021	0.005	1	Dact3
0.083019	1.88613	0.209	0.342	1	Peak1
0.0563302	1.83011	0.3	0.233	1	Tlr7
0.0293719	1.8197	0.026	0	1	Ankrd1
0.00438683	1.80351	0.06	0.124	1	Nfkbiz
0.213751	1.80312	0.089	0.078	1	Ryr1
0.36805	1.79029	0.052	0.016	1	Trim47
0.0319071	1.78697	0.342	0.275	1	Tmcc1
0.00289813	1.77833	0.261	0.166	1	Gpr183
0.00692566	1.7742	0.034	0.005	1	Slc40a1
0.352181	1.7739	0.24	0.212	1	Slc7a8
0.854384	1.77242	0.076	0.021	1	Irf4
0.217882	1.7684	0.266	0.461	1	Uap1
0.260126	1.757	0.217	0.202	1	Fam43a
0.310247	1.75686	0.157	0.098	1	Iglc2
0.774549	1.75346	0.183	0.187	1	Nrip1
0.512077	1.75264	0.17	0.161	1	Stk26
0.00101625	1.74715	0.426	0.285	1	Dusp6
0.259453	1.74104	0.136	0.078	1	Ebf1
0.473618	1.73812	0.277	0.29	1	Smad7
0.000756596	1.73792	0.018	0.047	1	Fzd5
0.66784	1.73009	0.11	0.104	1	Atxn1
0.00350038	1.72865	0.311	0.482	1	Itga5
0.000492325	1.72381	0.162	0.223	1	Pdlim7
0.00258381	1.72084	0.047	0.01	1	Rad51b
0.00705932	1.71952	0.029	0	1	Gas6
0.783093	1.70849	0.047	0	1	Gm16104
0.484489	1.69839	0.06	0.021	1	Gm12216
0.588484	1.69479	0.016	0	1	Tmem267
0.0142421	1.69342	0.084	0.036	1	Blk
0.944603	1.67603	0.141	0.192	1	Plekhg2
0.946292	1.67021	0.094	0.088	1	Mtss1
0.216696	1.66937	0.042	0.01	1	Hist1h2bj
0.683738	1.66204	0.044	0.005	1	Angptl4
0.0287465	1.65431	0.026	0.016	1	Fam222a
0.0177908	1.64496	0.12	0.036	1	Rnf144a
0.0364386	1.64448	0.068	0.083	1	Gm14636
0.0516388	1.62857	0.52	0.43	1	Gcnt2
0.00264314	1.62298	0.157	0.14	1	Gm31814
0.000400838	1.616	0.089	0.093	1	Ccdc34
0.0121285	1.60312	0.055	0.016	1	Xlr
0.116401	1.60173	0.332	0.497	1	Cblb
0.0490819	1.5966	0.18	0.171	1	Atp2b4
0.165584	1.59093	0.117	0.057	1	Tbc1d8
0.994921	1.57818	0.016	0	1	Nbea
0.302471	1.57769	0.089	0.01	1	Tcrg-C1
0.0298086	1.55248	0.285	0.28	1	Aebp2
0.054506	1.54414	0.06	0.005	1	Cd7
0.0324189	1.54195	0.211	0.078	1	Gm8369
0.564586	1.53766	0.125	0.026	1	Cd55
0.112385	1.5369	0.018	0.021	1	Mad2l1
0.0239442	1.52864	0.065	0.01	1	Etv1
0.0996728	1.51047	0.219	0.192	1	Ftl1
0.494488	1.50221	0.091	0.005	1	Sct
0.47035	1.50084	0.081	0.031	1	5830428M24Rik
0.243236	1.47819	0.057	0.016	1	Scn1b
0.286353	1.47228	0.418	0.42	1	Tuba1b
0.733455	1.47189	0.112	0.073	1	Scd1
0.852304	1.47071	0.172	0.109	1	Fchsd2
0.983919	1.46895	0.162	0.13	1	Ophn1
0.0122933	1.46296	0.164	0.135	1	Nxpe5
0.965307	1.46191	0.222	0.145	1	Cd79a
0.934053	1.45473	0.209	0.28	1	Rab20
0.710416	1.44092	0.324	0.477	1	Nt5dc2
0.00414446	1.43239	0.115	0.041	1	Abcb1b
0.693111	1.43197	0.057	0.031	1	Ltc4s
0.382041	1.43163	0.094	0.062	1	Kctd12
0.000807621	1.42893	0.308	0.233	1	Map4k1
0.000563023	1.42214	0.133	0.047	1	Padi4
0.0503156	1.42098	0.031	0	1	Ung
0.0420402	1.41424	0.023	0	1	Cldn34c1
0.868139	1.39376	0.117	0.311	1	Srxn1
0.0326774	1.38613	0.076	0.01	1	P2ry14
0.244954	1.38032	0.493	0.56	1	Ldha
0.241526	1.37187	0.209	0.244	1	Ifi27
0.99873	1.36736	0.295	0.42	1	Grk5
0.00617035	1.35624	0.689	0.617	1	Eno1
0.284678	1.3373	0.606	0.679	1	Xbp1
0.011146	1.32379	0.428	0.425	1	Tnfsf13
0.858964	1.30846	0.042	0.01	1	Arhgap19
0.275469	1.30842	0.559	0.503	1	Emp3
0.0045278	1.30617	0.136	0.036	1	Frmd4b
0.26125	1.2947	0.029	0.036	1	Cenpk
0.110359	1.2921	0.068	0.005	1	Grifin
0.612838	1.28991	0.478	0.585	1	Smox
0.534864	1.28726	0.081	0.083	1	Tnni2
0.000333479	1.27285	0.034	0.088	1	Ctps
0.977995	1.27012	0.58	0.637	1	Gpr141
0.43524	1.26912	0.144	0.041	1	Gimap5
0.0517026	1.26773	0.436	0.43	1	I830077J02Rik
0.803539	1.26014	0.052	0.021	1	Cd200
0.00100862	1.258	0.713	0.648	1	Ccr2
0.0358729	1.25697	0.436	0.404	1	Fdps
0.337821	1.25284	0.279	0.285	1	Ing2
0.0648324	1.24324	0.06	0	1	Gm44175
0.00499209	1.24206	0.037	0.01	1	Shmt1
0.562795	1.23473	0.352	0.43	1	Rnasel
0.0109949	1.22948	0.196	0.295	1	Lrp6
0.0128957	1.22812	0.35	0.539	1	Ero1l
0.536261	1.22704	0.029	0.036	1	Fnbp1l
0.378872	1.21557	0.214	0.073	1	Tmem229b
0.134153	1.21523	0.115	0.202	1	Lmo1
0.349443	1.21399	0.162	0.202	1	Dgkh
0.0247153	1.21239	0.084	0.062	1	Fam169b
0.0179189	1.2087	0.094	0.098	1	Cd9
0.0304131	1.20592	0.368	0.373	1	Cyp51
0.0387276	1.20087	0.026	0.021	1	Hells
0.354657	1.20054	0.522	0.591	1	Il17ra
0.96869	1.18354	0.185	0.238	1	Pld3
0.0857876	1.18226	0.379	0.363	1	Wdfy4
0.0232585	1.17325	0.42	0.352	1	Tagln2
0.0646786	1.16164	0.308	0.326	1	Hist1h4d
0.00494298	1.15859	0.266	0.43	1	Txnrd1
0.0668589	1.15526	0.154	0.14	1	Iglc3
0.00049135	1.1469	0.081	0.119	1	Mmd
0.00546323	1.14551	0.295	0.249	1	Cd84
0.0625573	1.14387	0.431	0.477	1	Nedd9
0.0177908	1.14347	0.07	0.021	1	Aff3
0.0890284	1.14098	0.044	0.01	1	Edaradd
0.057924	1.14027	0.251	0.394	1	Mxd1
0.0610043	1.13172	0.047	0	1	Fcgrt
0.111071	1.12922	0.068	0.01	1	Tcrg-C2
0.156241	1.10435	0.243	0.264	1	Tmem123
0.788803	1.09965	0.538	0.627	1	Ccdc86
0.0133843	1.0802	0.073	0.021	1	Gm30211
0.00721818	1.07215	0.175	0.181	1	Rpgrip1
0.356868	1.06523	0.037	0.104	1	Cela1
0.270825	1.06211	0.159	0.145	1	Itgb5
0.676741	1.06065	0.311	0.285	1	Klf2
0.157484	1.06047	0.125	0.073	1	Fcmr
0.48118	1.05713	0.037	0.098	1	Crebl2
0.00289312	1.05555	0.042	0.026	1	Cd63
0.346989	1.04599	0.473	0.508	1	Pcgf5
0.894924	1.04102	0.689	0.793	1	Anxa2
0.772519	1.03683	0.01	0.016	1	Ccdc18
0.00417933	1.02394	0.164	0.28	1	P2ry12
0.285635	1.02085	0.021	0.01	1	Bard1
0.834872	1.01926	0.368	0.456	1	Nop58
0.342925	1.01236	0.047	0	1	Gria3
0.00272261	1.0119	0.258	0.109	1	Cd69
0.387262	1.01113	0.042	0.104	1	Sbsn
0.224085	1.01094	0.433	0.389	1	Pfkp
0.0436184	1.00973	0.094	0.016	1	Hopxos
0.324624	1.00591	0.029	0.01	1	Lrrc4
0.000718226	1.00572	0.178	0.135	1	Tagap
0.00291322	1.00206	0.41	0.358	1	Dok2
0.0346731	0.998021	0.07	0.01	1	Aqp3
0.00113303	0.994815	0.107	0.124	1	Sorcs2
0.000461084	0.990792	0.086	0.016	1	BC037032
0.658985	0.989451	0.089	0.01	1	Ifng
0.0374467	0.986428	0.154	0.202	1	Vat1
0.951782	0.985073	0.159	0.067	1	Rabgap1l
0.180637	0.984308	0.044	0.026	1	Sntb1
0.0438955	0.983872	0.086	0.083	1	Acsl3
0.00177322	0.980256	0.298	0.28	1	Acp5
0.0357327	0.980049	0.052	0.01	1	Fam83d
0.012915	0.977034	0.013	0.01	1	Igf1
0.452922	0.97553	0.078	0.01	1	Lrrd1
0.927729	0.975213	0.042	0.005	1	Ckap2
0.0656835	0.964165	0.023	0	1	Asb2
0.300982	0.961679	0.115	0.073	1	Tmcc3
0.079957	0.960637	0.081	0.031	1	Syne2
0.273837	0.959879	0.094	0.057	1	Nr1d2
0.00147324	0.949869	0.037	0.005	1	Nynrin
0.624804	0.943189	0.023	0.005	1	Hpgds
0.140753	0.931433	0.029	0.01	1	Ppm1l
0.0146459	0.931251	0.146	0.161	1	Mitf
0.550688	0.921979	0.086	0.078	1	Cd36
0.183417	0.894677	0.279	0.285	1	F630028O10Rik
0.257887	0.888359	0.063	0.021	1	Wwp1
0.916777	0.881379	0.402	0.446	1	Sdf2l1
0.052926	0.879344	0.016	0.005	1	4930403P22Rik
0.000601817	0.876537	0.044	0.073	1	Wdhd1
0.000956694	0.873923	0.407	0.347	1	Med21
0.253231	0.868411	0.292	0.358	1	Tsc22d2
0.00682691	0.867783	0.274	0.404	1	Csrnp1
0.000558616	0.867479	0.005	0.021	1	Gm42702
0.00056635	0.866665	0.034	0.021	1	Chaf1b
0.0140543	0.854022	0.021	0	1	Pmp22
0.0482936	0.849871	0.225	0.233	1	Hmgn5
0.517555	0.849132	0.585	0.575	1	Rpl13
0.146712	0.847554	0.285	0.259	1	Birc2
0.00844938	0.845278	0.159	0.166	1	C3ar1
0.0449053	0.832893	0.042	0.031	1	Serpinb6a
0.0634593	0.832261	0.444	0.544	1	Rps19
0.000650636	0.827316	0.06	0.036	1	Lefty1
0.0909386	0.826601	0.057	0.016	1	Ephx1
0.000675094	0.822284	0.261	0.202	1	Glipr1
0.604301	0.818025	0.107	0.036	1	Ikzf3
0.350263	0.813491	0.097	0.041	1	Ccl12
0.000554241	0.811954	0.018	0.016	1	3830403N18Rik
0.0016675	0.801928	0.65	0.793	1	Smpdl3a
0.0250573	0.801811	0.104	0.124	1	Bambi
0.144364	0.799428	0.219	0.176	1	AI467606
0.0177399	0.797559	0.251	0.212	1	Ncf1
0.34077	0.796847	0.115	0.067	1	Trem2
0.413102	0.796045	0.211	0.316	1	Ppp1r3b
0.588118	0.794733	0.804	0.855	1	Nme2
0.712787	0.782541	0.59	0.601	1	Rpl39
0.0932949	0.781978	0.397	0.347	1	Dnajc7
0.330652	0.773415	0.084	0.026	1	Iglc1
0.138479	0.772958	0.099	0.041	1	Lyz1
0.927307	0.771812	0.01	0.005	1	Dpysl3
0.012629	0.770456	0.055	0.005	1	Colq
0.908364	0.768485	0.086	0.223	1	Igf2r
0.274536	0.768469	0.044	0.021	1	Trim36
0.000373552	0.768464	0.099	0.124	1	Pacsin1
0.00646517	0.762933	0.099	0.041	1	Dhrs3
0.0117691	0.759651	0.021	0	1	Plxna4
0.000378866	0.748915	0.016	0.01	1	Brip1
0.905422	0.748225	0.191	0.119	1	Slc9a9
0.604671	0.74267	0.676	0.72	1	Ifitm6
0.000461084	0.740556	0.593	0.503	1	Sub1
0.773737	0.73953	0.418	0.42	1	Mpeg1
0.000688307	0.736204	0.11	0.093	1	Rcan1
0.0463986	0.734999	0.285	0.352	1	Igkc
0.00293851	0.729362	0.031	0.088	1	Abca1
0.0624826	0.727526	0.206	0.238	1	Ktn1
0.441509	0.727009	0.561	0.632	1	Rps27
0.502228	0.726042	0.06	0.016	1	Spint2
0.059126	0.722618	0.77	0.922	1	Msrb1
0.000386581	0.718525	0.41	0.301	1	Selplg
0.00293344	0.71829	0.097	0.057	1	Fzd7
0.104908	0.712899	0.021	0	1	Gpr34
0.15764	0.707979	0.052	0.031	1	Ptch1
0.416745	0.702697	0.084	0.01	1	Serp2
0.096761	0.699717	0.037	0.005	1	Gnb4
0.187113	0.699629	0.225	0.212	1	Jun
0.057435	0.697817	0.149	0.187	1	Serinc3
0.0465152	0.689061	0.316	0.492	1	Ddhd1
0.982226	0.687037	0.005	0	1	Gdf15
0.793707	0.686538	0.06	0.01	1	Hist1h3c
0.801898	0.681663	0.052	0.01	1	Sdcbp2
0.00230503	0.679308	0.235	0.15	1	Neurl3
0.0922645	0.676806	0.702	0.694	1	Ifitm2
0.133878	0.672548	0.057	0.026	1	Fbxo32
0.000914165	0.670651	0.005	0	1	Tpm2
0.530683	0.667001	0.188	0.259	1	Selenom
0.000876726	0.661012	0.047	0.01	1	Spns3
0.000395236	0.657765	0.039	0.01	1	Ccn1
0.261475	0.654237	0.07	0.026	1	Hmgn3
0.330389	0.653554	0.496	0.44	1	Aldoa
0.120276	0.645891	0.582	0.684	1	Itgb2
0.452922	0.635768	0.3	0.259	1	Bach1
0.67364	0.63008	0.394	0.466	1	Ppt1
0.453561	0.628577	0.3	0.316	1	Map3k8
0.747477	0.626328	0.06	0.005	1	Trdc
0.885702	0.624714	0.146	0.161	1	Scoc
0.514128	0.623662	0.01	0.005	1	Atp6v0d2
0.621803	0.615773	0.151	0.093	1	Stard8
0.0312771	0.606426	0.279	0.389	1	Nr4a1
0.0317381	0.603275	0.089	0.078	1	Kynu
0.81299	0.59418	0.35	0.378	1	2410006H16Rik
0.179948	0.587216	0.191	0.275	1	Rab3il1
0.00244292	0.580689	0.086	0.01	1	Iqcn
0.100659	0.576228	0.285	0.249	1	Slc28a2
0.00499209	0.572299	0.17	0.192	1	Crem
0.0144109	0.567998	0.358	0.264	1	Ccdc88a
0.431193	0.565282	0.269	0.223	1	Sec14l1
0.00470393	0.561906	0.057	0.005	1	A430035B10Rik
0.00164348	0.553759	0.052	0.057	1	Stab1
0.000525531	0.552618	0.057	0.047	1	Sla2
0.0676521	0.552366	0.12	0.078	1	Bbc3
0.197605	0.549957	0.554	0.663	1	Sell
0.00157332	0.545951	0.554	0.72	1	Rara
0.00309456	0.545465	0.253	0.275	1	Slc25a20
0.113832	0.545139	0.164	0.14	1	Etv3
0.0123118	0.544964	0.501	0.492	1	Csf3r
0.00201774	0.538665	0.162	0.098	1	Ebi3
0.817933	0.535228	0.739	0.881	1	S100a4
0.0901303	0.534205	0.042	0.01	1	Psd3
0.799029	0.533403	0.188	0.176	1	Ap1b1
0.00792351	0.532986	0.05	0.016	1	Traf4
0.858131	0.524976	0.081	0.088	1	Arsb
0.0374953	0.514083	0.125	0.109	1	P2ry13
0.395174	0.512103	0.042	0.005	1	Gm45250
0.000861824	0.495328	0.198	0.197	1	Serpinb1a
0.0110283	0.491159	0.044	0.026	1	Dyrk3
0.460622	0.488394	0.222	0.192	1	Tbxas1
0.000898674	0.483615	0.055	0.021	1	Itga6
0.0177908	0.474736	0.065	0.041	1	Ptms
0.758351	0.469963	0.063	0.062	1	Ccdc163
0.104228	0.461106	0.175	0.171	1	Osbpl8
0.513786	0.458664	0.016	0	1	Gmpr
0.00705932	0.456859	0.021	0	1	Gpr162
0.428713	0.456671	0.094	0.093	1	Zbtb4
0.202822	0.455755	0.065	0.041	1	Gm12840
0.394584	0.451925	0.031	0.016	1	Ttc28
0.000956694	0.445638	0.285	0.238	1	Pkib
0.494488	0.438238	0.008	0	1	Nr1d1
0.142622	0.427296	0.225	0.166	1	Grn
0.839845	0.42726	0.198	0.264	1	Kdm4a
0.000763907	0.423313	0.141	0.249	1	Icam1
0.0270487	0.417505	0.117	0.114	1	Tex2
0.00119596	0.414379	0.634	0.808	1	Sec61b
0.980534	0.412525	0.076	0.073	1	Gatm
0.0351305	0.404108	0.023	0	1	Mrvi1
0.0294114	0.404093	0.037	0	1	Igsf9
0.000497227	0.403277	0.081	0.031	1	Pea15a
0.000502175	0.395432	0.138	0.078	1	Dapk1
0.00131939	0.395254	0.047	0.016	1	Rnf122
0.000365342	0.390421	0.057	0.073	1	A530013C23Rik
0.205848	0.384457	0.175	0.166	1	Mxd4
0.00524431	0.376478	0.039	0.016	1	Klhl42
0.379735	0.366022	0.023	0	1	Ms4a14
0.179088	0.365624	0.021	0.016	1	Kif20a
0.0524725	0.365605	0.026	0.005	1	Kifc1
0.5725	0.350761	0.277	0.306	1	Elmsan1
0.48019	0.349876	0.018	0.021	1	Gm20721
0.034131	0.347337	0.023	0	1	Slco2b1
0.0602761	0.342466	0.047	0.031	1	Skp2
0.0783259	0.342423	0.178	0.155	1	Tubgcp5
0.504935	0.339775	0.397	0.477	1	Ibtk
0.00157332	0.334563	0.222	0.264	1	Map3k14
0.0734238	0.331432	0.337	0.347	1	Sdad1
0.0137462	0.329937	0.282	0.332	1	Tsc22d3
0.200761	0.32316	0.279	0.275	1	Sulf2
0.381175	0.322505	0.07	0.145	1	Mgst2
0.000366822	0.311493	0.018	0.031	1	Med18
0.306719	0.310865	0.136	0.078	1	Arhgap5
0.19285	0.308681	0.01	0.016	1	Garnl3
0.268753	0.306108	0.12	0.119	1	Gna12
0.468396	0.30413	0.086	0.057	1	Rnf150
0.696638	0.30091	0.026	0.005	1	Card11
0.0861753	0.299119	0.235	0.342	1	Spata13
0.00214364	0.296968	0.06	0.026	1	Arhgap27os2
0.0203077	0.296398	0.384	0.352	1	Agpat4
0.455481	0.296353	0.225	0.249	1	Irf1
0.00547215	0.292427	0.026	0.01	1	Ctsf
0.889892	0.290641	0.232	0.383	1	Tmem39a
0.223077	0.286763	0.23	0.218	1	Rell1
0.17433	0.284592	0.368	0.358	1	Rap2b
0.0822681	0.28148	0.008	0.005	1	Abcb4
0.0164347	0.275448	0.645	0.751	1	Cebpb
0.25301	0.273877	0.332	0.342	1	Ccl2
0.000345198	0.272007	0.01	0	1	Rapsn
0.00180222	0.270726	0.178	0.218	1	Cltc
0.000410614	0.268347	0.185	0.373	1	Rab11fip5
0.129933	0.267461	0.029	0.005	1	BC065397
0.0414014	0.266028	0.486	0.43	1	Bloc1s2
0.490475	0.252799	0.003	0	1	Cd83
0.48085	0.252616	0.525	0.627	1	St3gal4
0.391938	0.245467	0.091	0.088	1	Lacc1
0.200574	0.242088	0.238	0.228	1	Itpkb
0.504935	0.24179	0.042	0.01	1	Zfp704
0.3161	0.232936	0.185	0.223	1	Raph1
0.0709856	0.230704	0.018	0.031	1	Tk1
0.632334	0.229559	0.159	0.187	1	Dnajb4
0.0832076	0.228428	0.41	0.394	1	Fgd4
0.176358	0.226333	0.047	0.01	1	K230015D01Rik
0.660906	0.22473	0.086	0.057	1	B430010I23Rik
0.0795922	0.218359	0.292	0.321	1	Ifitm1
0.00230503	0.210368	0.039	0.083	1	Zc3h12c
0.00748615	0.208593	0.01	0.01	1	Brca2
0.323063	0.208283	0.076	0.088	1	Kif3a
0.00926091	0.208008	0.47	0.373	1	mt-Co3
0.178402	0.206649	0.081	0.036	1	Rdh10
0.138338	0.203441	0.063	0.088	1	Creb5
0.569616	0.201702	0.047	0.062	1	Ier5l
0.0328942	0.189573	0.081	0.109	1	Il7r
0.0821746	0.16735	0.026	0.005	1	Spic
0.0623334	0.165223	0.099	0.119	1	Itsn1
0.0300492	0.160692	0.452	0.523	1	Gng10
0.206991	0.160152	0.154	0.073	1	Cyb561a3
0.881096	0.158407	0.146	0.166	1	Myc
0.0376414	0.157112	0.337	0.306	1	Vps37b
0.502228	0.153032	0.018	0	1	Itga9
0.0251606	0.150543	0.021	0.005	1	Olfml3
0.333561	0.150019	0.373	0.425	1	Gk
0.204142	0.146353	0.3	0.446	1	Pi16
0.191945	0.145984	0.034	0.005	1	Mir99ahg
0.613956	0.141048	0.063	0.057	1	Rtl8a
0.862298	0.13872	0.319	0.363	1	Mif
0.0170394	0.137216	0.115	0.078	1	Fcrla
0.0132656	0.133913	0.018	0.005	1	Mxra7
0.0200796	0.131296	0.039	0.005	1	Zbtb10
0.00211338	0.130785	0.031	0.005	1	Tmem221
0.0283232	0.130751	0.044	0.026	1	Gm10134
0.966153	0.130408	0.047	0.016	1	Abraxas1
0.921409	0.123681	0.005	0	1	Bmp2
0.100769	0.112307	0.196	0.238	1	Cited2
0.237922	0.111985	0.055	0.01	1	Gm32401
0.633467	0.109589	0.023	0.005	1	Fbxo5
0.748682	0.104473	0.164	0.233	1	AC160336.1
0.018704	0.101771	0.029	0.005	1	Ccl8
0.0599869	0.101374	0.01	0.01	1	Tagln
0.0607851	0.095447	0.029	0.047	1	Ctla2b
0.612094	0.0952106	0.243	0.249	1	B4galt6
0.138197	0.0948988	0.01	0.016	1	Adarb1
0.0659952	0.0886631	0.211	0.316	1	Lpin2
0.130472	0.0857581	0.334	0.44	1	Hgsnat
0.0582754	0.0839464	0.277	0.363	1	Slc15a3
0.0527313	0.0807401	0.016	0	1	Nes
0.827012	0.0782891	0.091	0.119	1	Gm30541
0.0306988	0.0780305	0.078	0.01	1	Mlf1
0.0646018	0.0777092	0.01	0.005	1	Ccdc152
0.11554	0.0751039	0.313	0.269	1	Adam15
0.000488436	0.0734905	0.279	0.259	1	Plscr1
0.0171875	0.0731062	0.029	0.01	1	Loxl2
0.053252	0.0710605	0.342	0.446	1	Eif4e
0.0994548	0.0649224	0.01	0.01	1	Apold1
0.640661	0.0609043	0.013	0.031	1	Slc5a3
0.000718226	0.0569295	0.394	0.544	1	Calr
0.000497227	0.0497754	0.081	0.114	1	Upb1
0.136233	0.0497407	0.209	0.233	1	Rhob
0.00616041	0.0460174	0.358	0.301	1	Hist1h1e
0.013187	0.037093	0.018	0.005	1	Col14a1
0.0843464	0.0367521	0.12	0.073	1	Tsc22d1
0.135537	0.031395	0.039	0.005	1	Zfp599
0.0758425	0.0308178	0.026	0.005	1	Tanc2
0.00326931	0.0291674	0.029	0	1	Timd4
0.772924	0.0262146	0.227	0.238	1	Jund
0.00151975	0.021586	0.023	0	1	Pdgfc
0.228154	0.0209895	0.018	0	1	Vsig4
0.000339636	0.0202003	0	0	1	Gcsam
0.00364605	0.0156277	0.295	0.425	1	Neat1
0.0382306	0.0149132	0.084	0.01	1	Cd207
0.108595	0.0142155	0.013	0	1	Snx22
0.5725	0.013464	0.07	0.01	1	Neu3
0.0776097	0.0134323	0.023	0.016	1	Clec1b
0.00328053	0.0134153	0.01	0	1	Aspm
0.000660832	0.0128023	0.076	0	1	Pbk
0.000553152	0.0108711	0.084	0.016	1	Slc25a47
0.125555	0.0107718	0.013	0.005	1	Myh10
0.664755	0.01063	0.01	0	1	Ffar4
0.00314283	0.0100741	0.094	0.016	1	Alox15
0.000493302	0.00950223	0.078	0.005	1	Ska1
0.0150376	0.00927072	0.07	0	1	Nuf2
0.000723794	0.00918515	0.013	0	1	Lrrc63
0.780242	0.0091498	0.003	0	1	Dcn
0.00276075	0.00893118	0.026	0.005	1	Clec9a
0.00068167	0.00878986	0.078	0.005	1	Bcam
0.00161391	0.00866588	0.044	0	1	Gm38079
0.0917527	0.00864943	0.073	0.005	1	C6
0.117267	0.00860702	0.11	0.016	1	Retnla
0.803539	0.00787333	0.016	0	1	Gfra2
0.0233231	0.00746424	0.078	0.005	1	Zfp618
0.263735	0.00737779	0.01	0	1	Tm4sf5
0.000622133	0.00729421	0.089	0.016	1	Pcdhga10
0.00157046	0.00713442	0.084	0.016	1	Tgm3
0.0753188	0.00711113	0.084	0.01	1	9130015A21Rik
0.00143068	0.00688628	0.084	0.005	1	Dclk1
0.00161391	0.00686192	0.084	0.005	1	Tpsb2
0.000593632	0.00685136	0.099	0.016	1	Prrx1
0.000439535	0.00681811	0.099	0.016	1	4930440I19Rik
0.00316994	0.00656131	0.104	0.016	1	Gm26801
0.0309455	0.0064932	0.084	0.005	1	Dpt
0.535562	0.00644051	0.052	0	1	Olfr655
0.0883329	0.0064342	0.081	0.005	1	Ddx43
0.0210057	0.0063751	0.084	0.005	1	Chadl
0.995768	0.00634559	0.081	0.005	1	Tdgf1
0.546093	0.00634125	0.052	0	1	D330050G23Rik
0.00648596	0.00615326	0.102	0.01	1	Gm47525
0.516868	0.00614706	0.034	0	1	Ttc39a
0.183766	0.00608716	0.091	0.01	1	Ptgis
0.167209	0.00585289	0.081	0.005	1	Rab11fip4os1
0.600974	0.00579284	0.021	0	1	Cygb
0.0156882	0.00575847	0.102	0.01	1	Gm17134
0.434304	0.00556455	0.081	0.005	1	Tjp1
0.67519	0.00544611	0.068	0.005	1	Gm35363
0.268524	0.00540053	0.086	0.01	1	Gm33115
0.110359	0.00530545	0.091	0.01	1	Ramp2
0.285635	0.00526065	0.084	0.005	1	Nyap1
0.399908	0.00514303	0.013	0	1	Peak1os
0.207947	0.00513991	0.084	0.005	1	E430002N23Rik
0.147451	0.00503233	0.091	0.01	1	Tcf21
0.244954	0.0049389	0.094	0.01	1	Ajuba
0.384356	0.00488384	0.081	0.005	1	Adamts13
0.861881	0.00472857	0.05	0	1	9530062K07Rik
0.72588	0.00471394	0.081	0.005	1	Fam167a
0.590679	0.00458609	0.076	0.005	1	Angptl3
0.271981	0.00456261	0.107	0.01	1	Zfp964
0.50935	0.00453035	0.081	0.005	1	Gm17455
0.402884	0.00450331	0.107	0.01	1	Adra1a
0.319698	0.00433523	0.057	0.005	1	Tctex1d1
0.670931	0.00406828	0.112	0.01	1	Lca5l
0.863966	0.00402628	0.11	0.01	1	Cspg4
0.357145	0.00391577	0.057	0.005	1	Pde10a
0.154544	0.00390436	0.034	0	1	Dmpk
0.781463	0.0035979	0.11	0.01	1	Myl7
0.53801	0.00313757	0.073	0.005	1	Slc24a3
0.984765	0.00310562	0.115	0.01	1	A830082N09Rik
0.501552	0.0029159	0.084	0.005	1	E2f7
0.803539	0.00289324	0.097	0.01	1	5830411N06Rik
0.658218	0.00287148	0.086	0.005	1	Hoxa9
0.767247	0.00281213	0.097	0.01	1	Gm49970
0.184467	0.00279135	0.094	0.005	1	Cxcl13
0.526519	0.00272398	0.078	0.005	1	Fgf9
0.650179	0.00271138	0.12	0.016	1	Sox7
0.266464	0.0026938	0.065	0.005	1	Chl1
0.243665	0.00269108	0.057	0.005	1	Kntc1
0.66514	0.00256698	0.099	0.01	1	Mmp15
0.53312	0.00251805	0.102	0.01	1	2310075C17Rik
0.452603	0.00251628	0.078	0.005	1	Sult5a1
0.546446	0.00235668	0.102	0.01	1	Clgn
0.590313	0.00231602	0.081	0.01	1	Scrt1
0.0739367	0.00222058	0.013	0	1	Tpbgl
0.292146	0.00212518	0.07	0.005	1	Fat3
0.334623	0.00211998	0.076	0.005	1	Gm15523
0.483164	0.00201783	0.117	0.016	1	Tnfsf18
0.169174	0.00163886	0.044	0.005	1	Gm45494
0.317896	0.00159193	0.102	0.016	1	Dzank1
0.268065	0.00154501	0.091	0.005	1	Elavl4
0.256773	0.00138968	0.125	0.026	1	Gjb2
0.150589	0.00120892	0.06	0.005	1	Ank1
0.192487	0.00109272	0.094	0.005	1	Sox13
0.115417	0.00100314	0.06	0.005	1	Eln
0.223077	0.000943119	0.102	0.016	1	Gm16278
0.113711	0.00071167	0.057	0.005	1	Rnf43
0.178916	0.000678014	0.123	0.036	1	Gm45359
0.105477	0.000511713	0.086	0.005	1	Insl5
0.108946	0.000480995	0.06	0.005	1	Inka2
0.0772536	0.000472776	0.052	0.005	1	Ninl
0.0871507	0.00044567	0.05	0.005	1	1600022D10Rik
6.23869e-68	-5.30226	0.527	0.984	1.87161e-64	Rbm3
5.71138e-66	-5.18213	0.159	0.922	1.71342e-62	Lcn2
8.34083e-65	-3.74098	0.185	0.953	2.50225e-61	S100a8
4.04564e-64	-6.86149	0.128	0.886	1.21369e-60	Cd33
7.45377e-62	-3.85637	0.178	0.938	2.23613e-58	Wfdc21
[truncated: 1,001 more rows]
