# Supplementary material for: IL-13 promotes functional recovery after myocardial infarction via direct signaling to macrophages
Source: JCI Insight. 2024 Jan 23;9(2):e172702. doi: 10.1172/jci.insight.172702 (PMC10906228; doi:10.1172/jci.insight.172702)
Supplement: Supplemental table 5 [file jciinsight-9-172702-s179.xlsx]

## Sheet: Sheet1
	Ingenuity Canonical Pathways	-log(p-value)	Ratio	z-score	Molecules
Mac 1_4 dpi	Antigen Presentation Pathway	17.3	0.333	#NUM!	B2M,CD74,CIITA,HLA-A,HLA-DMA,HLA-DMB,HLA-DQA1,HLA-DQB1,HLA-DRB5,HLA-E,PSMB8,PSMB9,TAP1
Mac 1_4 dpi	Role of Hypercytokinemia/hyperchemokinemia in the Pathogenesis of Influenza	11.1	0.14	3.464	CXCL10,EIF2AK2,IFIT2,IFIT3,IL18,IRF7,ISG15,ISG20,OAS1,OAS3,RSAD2,STAT1
Mac 1_4 dpi	Interferon Signaling	10.9	0.25	3	IFI35,IFIT1,IFIT3,IFITM3,ISG15,OAS1,PSMB8,STAT1,TAP1
Mac 1_4 dpi	Pathogen Induced Cytokine Storm Signaling Pathway	9.41	0.0512	4.359	CIITA,COL3A1,CXCL10,CXCL16,Cxcl9,DHX58,HLA-DMA,HLA-DMB,HLA-DQA1,HLA-DQB1,HLA-DRB5,IFIH1,IL18,IL21R,IRF7,STAT1,STAT4,TNFSF4,ZBP1
Mac 1_4 dpi	Macrophage Classical Activation Signaling Pathway	9.11	0.0741	3.207	CD14,CIITA,CXCL10,GBP2,GBP4,HLA-DMA,HLA-DMB,HLA-DQA1,HLA-DQB1,HLA-DRB5,IL18,PARP14,STAT1,TNFSF4
Mac 1_4 dpi	Multiple Sclerosis Signaling Pathway	8.2	0.0631	3.742	HLA-A,HLA-DMA,HLA-DMB,HLA-DQA1,HLA-DQB1,HLA-DRB5,HLA-E,IL18,IL2RA,PARP12,PARP14,RNF213,STAT1,TNFSF4
Mac 1_4 dpi	PD-1, PD-L1 cancer immunotherapy pathway	7.62	0.0935	-3.162	B2M,HLA-A,HLA-DMA,HLA-DMB,HLA-DQA1,HLA-DQB1,HLA-DRB5,HLA-E,IL2RA,IL2RG
Mac 1_4 dpi	Th1 and Th2 Activation Pathway	7.59	0.0698	#NUM!	HLA-A,HLA-DMA,HLA-DMB,HLA-DQA1,HLA-DQB1,HLA-DRB5,IL18,IL2RA,IL2RG,STAT1,STAT4,TNFSF4
Mac 1_4 dpi	Th2 Pathway	6.6	0.073	1	HLA-A,HLA-DMA,HLA-DMB,HLA-DQA1,HLA-DQB1,HLA-DRB5,IL2RA,IL2RG,STAT4,TNFSF4
Mac 1_4 dpi	Neuroinflammation Signaling Pathway	6.28	0.0442	2.887	B2M,CX3CR1,CXCL10,HLA-A,HLA-DMA,HLA-DMB,HLA-DQA1,HLA-DQB1,HLA-DRB5,HLA-E,IL18,IRF7,STAT1,TYROBP
Mac 1_4 dpi	Th1 Pathway	6.03	0.0738	3	HLA-A,HLA-DMA,HLA-DMB,HLA-DQA1,HLA-DQB1,HLA-DRB5,IL18,STAT1,STAT4
Mac 1_4 dpi	Activation of IRF by Cytosolic Pattern Recognition Receptors	5.92	0.108	1.134	DHX58,IFIH1,IFIT2,IRF7,ISG15,STAT1,ZBP1
Mac 1_4 dpi	Protein Ubiquitination Pathway	5.44	0.044	#NUM!	B2M,DNAJA1,HLA-A,HLA-E,PSMB8,PSMB9,PSME1,PSME2,TAP1,UBC,UBE2L6,USP18
Mac 3_4 dpi	Granulocyte Adhesion and Diapedesis	8.7	0.0529	#NUM!	C5AR1,CCR1,CXCL3,FPR2,IL1B,IL1R2,ITGAM,MMP19,MMP8,SDC4
Mac 3_4 dpi	Agranulocyte Adhesion and Diapedesis	5.96	0.0381	#NUM!	C5AR1,CCR1,CXCL3,FN1,IL1B,MMP19,MMP8,SDC4
Mac 3_4 dpi	IL-10 Signaling	5.78	0.0455	1.134	CCR1,FCGR2A,FCGR2B,IL1B,IL1R2,MAFB,PKM
Mac 3_4 dpi	Phagosome Formation	4.31	0.0158	3.317	C5AR1,CCR1,CLEC4D,CLEC4E,FCGR2A,FCGR2B,FN1,FPR2,ITGAM,MSR1,PLA2G7
Mac 3_4 dpi	Role Of Osteoclasts In Rheumatoid Arthritis Signaling Pathway	3.83	0.0227	2.449	ADAM8,FCGR2A,FCGR2B,IL1B,IL1R2,MMP19,MMP8
Mac 3_4 dpi	Role Of Chondrocytes In Rheumatoid Arthritis Signaling Pathway	3.75	0.0355	2.236	FN1,IL1B,IL1R2,MMP19,MMP8
Mac 3_4 dpi	TREM1 Signaling	3.72	0.0519	2	CXCL3,FCGR2B,IL1B,TREM1
Mac 3_4 dpi	IL-12 Signaling and Production in Macrophages	3.62	0.0254	-1.633	ETS2,FCGR2A,FCGR2B,ITGAM,S100A8,THBS1
Mac 3_4 dpi	Osteoarthritis Pathway	3.62	0.0254	2	FN1,IL1B,IL1R2,ITGAM,S100A8,SDC4
Mac 3_4 dpi	Coagulation System	3.54	0.0857	#NUM!	F10,F13A1,PLAUR
Mac 3_4 dpi	S100 Family Signaling Pathway	3.26	0.013	3.162	C5AR1,CCR1,FCGR2A,FCGR2B,FPR2,IL1B,MMP19,MMP8,S100A6,S100A8
Mac 3_4 dpi	Hepatic Fibrosis / Hepatic Stellate Cell Activation	3.12	0.0258	#NUM!	CXCL3,FN1,IGF1R,IL1B,IL1R2
Mac 3_4 dpi	Macrophage Alternative Activation Signaling Pathway	3.04	0.0248	1.342	Chil3/Chil4,FCGR2B,IL1B,IL1R2,THBS1
