# Supplementary material for: IL-13 promotes functional recovery after myocardial infarction via direct signaling to macrophages
Source: JCI Insight. 2024 Jan 23;9(2):e172702. doi: 10.1172/jci.insight.172702 (PMC10906228; doi:10.1172/jci.insight.172702)
Supplement: Supplemental table 6 [file jciinsight-9-172702-s180.xlsx]

## Sheet: Fig. 1
Panel B
IL4Rα expression (MFI)
Infiltrating Mφ			Resident Mφ			Lymphoid
IL4Rαf/f	IL4RαMacKO		IL4Rαf/f	IL4RαMacKO		IL4Rαf/f	IL4RαMacKO
1585	352		1001	104		1337	3481
1274	338		733	74		390	525
1350	315		666	84		587	467
1339	698		390	337		2214	4567
1445	426		503	165		2064	239
804	286		428	109		888	1114
	121			-31			831
Panel E			Panel F
Scar area mm2			Scar area mm2
8 dpi			21 dpi
IL4Rαf/f	IL4RαMacKO		IL4Rαf/f	IL4RαMacKO
0.126	0.303		0.302	0.273
0.12	0.375		6.201	0.885
0.07	0.128		0.528	6.977
0.018	0.321		0.337	0.35
0.053	0.224		0.301	0.207
0.099	0.216		0.579	1.059
0.377	0.327		1.867	1.557
0.412	0.257		0.874	1.634
	0.792		1.394	0.595
Panel H			Panel I
PCNA+ of Mef2+ (%)			BrdU+ of NKX2.5+ (%)
IL4Rαf/f	IL4RαMacKO		IL4Rαf/f	IL4RαMacKO
0.112673	0.0997806		0.0778943	0.106937
0.0868347	0.0923161		0.118335	0.104789
0.0235851	0.0597884		0.0626021	0.0533356
0.0266221	0.0822511		0.0443584	0.0510994
0.0952953	0.124049		0.06575	0.0899243
0.0888725	0.0763075		0.09505	0.0739121
Panel J
Ejection fraction
	IL4Rαf/f	IL4Rαf/f	IL4Rαf/f	IL4Rαf/f	IL4Rαf/f	IL4Rαf/f	IL4Rαf/f	IL4Rαf/f	Cx3cr1Cre	Cx3cr1Cre	Cx3cr1Cre	Cx3cr1Cre	Cx3cr1Cre	Cx3cr1Cre	Cx3cr1Cre	Cx3cr1Cre	Cx3cr1Cre	IL4RαMacKO	IL4RαMacKO	IL4RαMacKO	IL4RαMacKO	IL4RαMacKO	IL4RαMacKO	IL4RαMacKO	IL4RαMacKO	IL4RαMacKO	IL4RαMacKO	IL4RαMacKO	IL4RαMacKO	IL4RαMacKO
Uninjured	56.8313	69.3644	69.0779						64.2816	67.5159	62.4956							56.5955	64.7748	63.5611
21 dpi	36.4679	52.1145	48.0558	65.4585	55.3942	45.5935	47.5928	59.2419	32.4699	54.963	65.815	53.7329	44.4874	52.371	63.3335	53.8472	49.4739	35.3739	44.6032	38.2446	66.6694	52.0629	50.8022	36.7948	37.3884	37.9875	39.9637	44.8261	38.2774	42.5351
Panel L							Panel M
Capillary density (21 dpi)							Capillary size (21 dpi)
Border zone			Remote zone				Border zone			Remote zone
IL4Rαf/f	IL4RαMacKO		IL4Rαf/f	IL4RαMacKO			IL4Rαf/f	IL4RαMacKO		IL4Rαf/f	IL4RαMacKO
1.07921	1.16031		1.09489	1.17647			15.576	14.9185		14.696	15.9
1.15636	0.956693		0.984326	1.21176			12.5155	10.377		15.632	13.1745
1.10547	1.08264		0.805851	0.923445			14.0695	16.21		13.0095	12.5115
1.14027	1.02439		0.792614	1.30531			11.595	13.9155		12.84	14.9
1.09398	0.720117		1.06908	0.92944			13.3585	10.611		14.388	13.2405
1	1.07224		0.948805	1.20648			21.246	12.7405		19.01	11.0005
1.54497	1.02		1.17377	0.91573			18.364	14.0265		15.8205	12.672
1.3662	1.04938		1.0931	0.868766			18.4015	14.7935		17.7475	10.6895
1.19723			1.05983

## Sheet: Fig. 2
Panel B
IL4(GFP) frequency % of ILC2
	P5	P5	P5	P5	P5	P5	P5	P5	P5	P5	P5	P5	P5	Adult	Adult	Adult	Adult	Adult
Uninjured	0.481581	0.360369	0.367546	0.306143	0.501189	0.592692	0.451278							0.0605705	0.0283124	0	0.0104856
MI	0.247493	0.111367	0.318087	0.137759	0.167632	0.428743	0.432474	0.562076	0.421912	0.569832	0.551083	0.158033	0.334657	0.103867	0	0.139084	0	0.131719
Panel C
IL13(YFP) frequency % of ILC2
	P5	P5	P5	P5	P5	P5	P5	Adult	Adult	Adult	Adult	Adult
Uninjured	0.1604	0.0970202	0.130097	0.128486	0.1004	0.00762266	0.111105	0.0238732	0	0.0108965	0.0755897	0.0325537
MI	0.102175	0.127476	0.175508					0.0307298	0	0.0501292	0
Panel F
ILC2 frecuency % of total ILC
	P5	P5	P5	P5	P5	P5	P5	P5	P5	P5	P5	P5	P5	P5	P5	P5	P5	Adult	Adult	Adult	Adult	Adult	Adult	Adult	Adult
Uninjured	0.0931264	0.150289	0.140049	0.140893	0.15	0.163934	0.147157	0.152381	0.14978	0.194444	0.139881							0.0556818	0.101415	0.252252	0.172932	0.106447	0.0606768	0.115587	0.0874126
MI	0.348199	0.339956	0.363265	0.369565	0.26409	0.288991	0.254545	0.296476	0.253819	0.312997	0.29443	0.221226	0.189737	0.244037	0.211161	0.154242	0.219156	0.0530973	0.0650814	0.023614	0.100529	0.0218281	0.0506608	0.0353818	0.0225694

## Sheet: Fig. 3
Panel B
Fractional shortening
	PBS	PBS	PBS	PBS	PBS	PBS	PBS	PBS	PBS	IL13	IL13	IL13	IL13	IL13	IL13	IL13	IL13
Baseline	29.52	30.37	32.2	26.3567	24.8233	26.69	28.2167	28.7433	30.9133	28.0333	26.92	24.9333	26.8967	25.7233	22.1933	36.7233	44.04
3 dpi	28.96	13.08	25.1867	11.1	10.11	16.1667	17.79	4.69667	30.49	18.0833	25.32	17.45	20.6067	22.4567	14.69	9.28667	19.18
28 dpi	18.8033	13.5467	15.4933	6.37	13.19	16.8467	14.2867	18.0267	24.37	17.4867	20.8067	15.35	17.8333	30.8667	23.7067	20.7867	31.0267
Panel D
Scar area mm2
PBS	IL13
6.139	6.361
6.693	8.464
6.157	8.29
7.347	5.745
4.213	5.684
7.627	6.741
5.372	5.141
	4.784
	7.136
Panel F
Capillary density
BZ			RZ
PBS	IL13		PBS	IL13
0.952341	0.935688		0.754922	1.11723
0.929523	1.1261		0.853557	1.4828
1.1659	1.12719		1.06524	0.948699
0.681504	1.52101		0.883509	1.56024
0.790527	1.53686		1.20687	1.02889
0.996419	1.2749		0.987458	1.0947
1.06156	0.97556		1.0225	0.89157
Panel G
Capillary size
BZ			RZ
PBS	IL13		PBS	IL13
0.952341	0.935688		0.754922	1.11723
0.929523	1.1261		0.853557	1.4828
1.1659	1.12719		1.06524	0.948699
0.681504	1.52101		0.883509	1.56024
0.790527	1.53686		1.20687	1.02889
0.996419	1.2749		0.987458	1.0947
1.06156	0.97556		1.0225	0.89157
Panel I
Edu+ Cardiomyocytes
BZ			RZ
PBS	IL13		PBS	IL13
0.00396825	0.0164193		0.00421627	0.0149987
0.0178407	0.0366793		0	0.0440207
0.00806452	0.0171356		0.0186156	0.00973093
0	0.00609756		0.00805679	0.0312053
0.00581395	0.00543478		0.00378788	0.0134374
0.0223701	0.00581395		0.00559926	0.0208872
0	0.0228438		0.0113379	0.0129317
	0.00543478			0.0125131
	0.0260211			0.0242363
Panel J
Survival curve
Day	PBS	IL13
3	1
28		0
28		0
28	0
28	0
4		1
28	0
28	0
28	0
28	0
28	0
28	0
28	0
28	0
28		0
28		0
28		0
28		0
28		0
28		0
28		0
28		0
1		1
28		0

## Sheet: Fig. 4
Panel B
IL4Rα RNA expression
Control	IL4RαCM-KO
0.9925	0.7916
1.0076	0.9451
1.0017	0.7538
0.9414	0.541
0.983	0.2296
1.021	1.1167
1.0566	0.686
	0.9614
Panel C
Survival Curve
Day	Control	IL4RαCM-KO
28	0
28	0
28	0
28	0
28	0
28	0
28	0
28	0
28	0
28	0
28	0
28	0
28	0
28	0
28	0
28	0
28	0
28	0
28	0
1	1
28	0
28	0
5	1
3	1
28		0
3		1
28		0
28		0
28		0
28		0
28		0
4		1
28		0
28		0
28		0
28		0
3		1
28		0
10		1
28		0
28		0
Panel D	%FS
	IL4Raf/f PBS								IL4Raf/f PBS rIL13
3 dpi	5.17857	8.13367	11.5069	6.89081	11.6589	10.5585	23.0297	9.75409	16.7338	13.1034	17	9.29497	10.2119	6.96688	16.8871	10.3846	9.04014
28 dpi	7.21153	4.43742	9.74037	7.67768	7.20662	6.16901	15.1561	5.56451	18.3074	14.08	17.3098	8.1661	10.3078	19.3024	8.04822	5.42013	15.4239
	IL4Raf/f CM-KO PBS								IL4Raf/f CM-KO rIL13
3 dpi	7.79763	17.0968	8.18709	20.8653	15.8492	9.66634			13.3208	9.13486	8.63569	22.0988	20.0478	14.4598	9.66192
28 dpi	7.81317	11.1089	4.50873	17.5335	11.0303	7.83266			19.9715	5.76604	17.6663	18.0161	19.7825	5.37968	10.9529
Panel E
Scar area mm2
	Control	Control	Control	Control	Control	Control	Control	Control	Control	Control	IL4RαCM-KO	IL4RαCM-KO	IL4RαCM-KO	IL4RαCM-KO	IL4RαCM-KO
PBS	5.956	7.659	12.216	10.861	3.347	3.347	6.628	4.009			7.639	3.729	7.093	4
rIL13	8.589	11.255	11.05	3.139	6.888	4.523	11.945	4.791	7.308	5.043	8.952	3.697	11.167	4.175	3.747
Panel F
Scar length % of LV circumference
	Control	Control	Control	Control	Control	Control	Control	Control	Control	Control	IL4RαCM-KO	IL4RαCM-KO	IL4RαCM-KO	IL4RαCM-KO
PBS	79.4327	75.975	86.5367	71.5343	30.3115	43.5837	73.4863	27.3298			75.9397	22.146	74.2039	19.176
rIL13	21.6837	60.8277	79.9657	44.65	75.7087	50.697	73.4883	56.5957	48.3687	48.698	69.848	57.5585	75.2673	40.9813
Panel G
CM area um2
	Control	Control	Control	Control	Control	Control	Control	Control	Control	Control	IL4RαCM-KO	IL4RαCM-KO	IL4RαCM-KO	IL4RαCM-KO
PBS	213.2	245.2	254	259.8	287.8	299.2	313.3	360.2			281.7	282	298	338.9
rIL13	207.6	266	272.4	279	284	295.6	301	301.9	302	334.5	212.5	242.7	258	286.2
Panel H
HW/BW mg/g
	Control	Control	Control	Control	Control	Control	Control	Control	Control	Control	IL4RαCM-KO	IL4RαCM-KO	IL4RαCM-KO	IL4RαCM-KO	IL4RαCM-KO	IL4RαCM-KO
PBS	1.13	0.98	1.14	1.13	0.72	0.67	0.96	0.77			1.05	0.82	1.35	0.78	0.89
rIL13	0.92	0.88	1.04	0.74	1.11	0.82	1.48	0.8	0.81	0.76	0.8	0.78	0.98	0.76	0.67	0.75
Panel J
Capillary density (BZ)
	Control	Control	Control	Control	Control	Control	Control	Control	Control	Control	IL4RαCM-KO	IL4RαCM-KO	IL4RαCM-KO	IL4RαCM-KO
PBS	1.04847	1.16373	1.10275	1.20486	1.21837	1.11837	1.07543				1.15135	1.06022	0.907629	1.09879
rIL13	1.46362	1.15759	1.45912	1.39322	1.31971	1.25036	1.19684	1.45433	1.27894	1.36857	1.23317	1.34079	1.35183	1.29354
Panel L
EdU+ CMs (BZ)
	Control	Control	Control	Control	Control	Control	Control	Control	Control	Control	IL4RαCM-KO	IL4RαCM-KO	IL4RαCM-KO	IL4RαCM-KO	IL4RαCM-KO
PBS	0.25	1	1	0	0	1	0.25	0.75			1	0	0.25	0.75
rIL13	1	1.25	1.25	1.25	1	1.25	1	2.75	1.75	0.5	0.5	0.25	0.5	0.25	0.25
Panel M
EdU+ CMs (RZ)
	Control	Control	Control	Control	Control	Control	Control	Control	Control	IL4RαCM-KO	IL4RαCM-KO	IL4RαCM-KO	IL4RαCM-KO	IL4RαCM-KO
PBS	0.25	0.625	0	0.625	0	0	0.75	0.25		0.25	0	0.5	0.25
rIL13	0.5	0.625	0.625	0.125	1.375	0.375	1	0.75	0.5	0.125	0.375	0.75	0.5	0.25

## Sheet: Fig. 5
Panel D
% FS	PBS
	IL4Ra f/f	IL4Ra f/f	IL4Ra f/f	IL4Ra f/f	IL4Ra f/f	IL4Ra f/f	IL4Ra f/f	IL4Ra f/f	IL4Ra f/f	IL4Ra f/f	IL4Ra f/f	IL4Ra f/f	IL4Ra f/f	IL4Ra f/f		Cx3cr1Cre	Cx3cr1Cre	Cx3cr1Cre
3 dpi	25.0937	28.9483	20.2234	8.61234	23.9528	19.6944	11.925	12.4552	24.1142	33.3306	26.2412	14.1349	19.4822	22.1856		13.6	18.7	19.1
28 dpi	22.9229	8.7733	17.0392	9.48835	20.5339	25.7749	13.3183	22.3441	7.50058	18.4453	21.4313	20.8085	16.8739	22.1816		9.4	10.3	15.3
	IL4RaMacKO	IL4RaMacKO	IL4RaMacKO	IL4RaMacKO	IL4RaMacKO	IL4RaMacKO	IL4RaMacKO	IL4RaMacKO	IL4RaMacKO	IL4RaMacKO	IL4RaMacKO	IL4RaMacKO	IL4RaMacKO
3 dpi	10.892	7.41143	7.73536	27.3108	9.21799	6.98765	6.08225	11.2565	22.5571	25.4517	10.1365	11.6153	13.5407
28 dpi	6.24833	4.95785	4.81457	26.8015	8.79629	4.3598	3.82583	0.719413	4.91916	22.6936	9.83532	2.16816	11.478
	rIL13
	IL4Ra-fl	IL4Ra-fl	IL4Ra-fl	IL4Ra-fl	IL4Ra-fl	IL4Ra-fl	IL4Ra-fl	IL4Ra-fl	IL4Ra-fl	IL4Ra-fl	IL4Ra-fl		Cx3cr1Cre	Cx3cr1Cre	Cx3cr1Cre
3 dpi	15.4262	14.1022	16	21.4891	18.3048	21.3907	11.984	17.586	17.6	24.4	16.8655		20.4844	19.1245	12.7641
28 dpi	11.0394	20.5529	19.0644	32.8084	14.2822	22.5651	13.8238	23.6801	19.497	27.877	25.3486		24.5946	25.2204	15.8274
	IL4RaMacKO	IL4RaMacKO	IL4RaMacKO	IL4RaMacKO	IL4RaMacKO	IL4RaMacKO	IL4RaMacKO	IL4RaMacKO	IL4RaMacKO	IL4RaMacKO	IL4RaMacKO	IL4RaMacKO	IL4RaMacKO	IL4RaMacKO
3 dpi	12.9494	17.1692	16.6988	26.8306	21.0342	18.8775	17.882	18.7559	22.3437	10.256	23.6064	31.1962	19.2187	25.8085
28 dpi	3.97912	15.4331	18.4728	17.0293	16.6418	13.3349	17.2153	13.1809	19.7437	4.50464	19.0357	22.0561	6.40357	13.5238
Panel F
Scar area
	Control	Control	Control	Control	Control	Control	Control	Control	Control	Control	Control	Control	Control	Control	IL4RαMacKO	IL4RαMacKO	IL4RαMacKO	IL4RαMacKO	IL4RαMacKO	IL4RαMacKO	IL4RαMacKO	IL4RαMacKO	IL4RαMacKO	IL4RαMacKO	IL4RαMacKO	IL4RαMacKO
PBS	7.084	4.138	10.639	6.438	3.808	6.097	7.006	5.668	10.909	4.603	8.636				7.502	6.058	3.993	12.544	5.034	8.367	2.415	6.563	3.673	7.55
rIL13	9.859	4.904	4.702	9.363	9.848	5.979	7.237	6.204	8.28	4.281	9.371	9.061	10.91	6.448	7.446	10.951	8.045	6.184	10.539	7.864	15.286	13.987	13.888	7.417	12.06	10.82
Panel G
Survival curve
Day	Control (PBS)	IL4RαMacKO (PBS)	Control (rIL13)	IL4RαMacKO (rIL13)
28	0
28		0
7		1
28		0
28	0
28		0
28	0
28	0
28		0
6		1
4	1
28		0
28	0
28	0
28	0
28		0
4		1
5	1
28	0
28	0
3		1
28		0
28		0
28		0
28		0
28	0
28	0
28	0
28	0
5	1
28	0
28	0
3	1
6			1
28			0
7				1
28				0
28			0
5				1
28			0
28			0
5			1
7				1
28			0
28			0
28			0
28			0
28			0
28			0
28				0
28				0
28				0
28			0
28			0
28				0
4				1
7				1
28				0
28				0
4			1
28			0
4			1
4			1
5				1
21				1
4				1
28				0
28				0
28				0
28			0
28			0
28			0
28			0
28			0
4			1
28			0
28				0
28				0
28				0
5				1
28				0
5			1
2				1
5				1
4				1
4				1
4				1
Panel I
Capillary density
	Control	Control	Control	Control	Control	Control	Control	Control	Control	Control	Control	Control	Control	Control	Control	IL4RαMacKO	IL4RαMacKO	IL4RαMacKO	IL4RαMacKO	IL4RαMacKO	IL4RαMacKO	IL4RαMacKO	IL4RαMacKO	IL4RαMacKO	IL4RαMacKO
PBS	1.42759	1.28729	1.01258	1.2	1.43564	1.50667	1.20301	1.16495	1.42667	1.39716	1.14043	1.10588	1.37097	1.24571	1.07042	1.13889	1.09589	1.25143	1.25694	1.34299	1.20918	1.2963	0.9625	1.37306	1.18349
rIL13	1.54491	1.22162	1.58784	1.60135	1.20896	1.43011	1.45989	1.40351	1.46561	1.24103						1.58865	1.31429	1.60294	1.43671	1.65517	1.52941	0.776119	1.51531	0.908629	1.15346
Panel J
Capillary size
	Control	Control	Control	Control	Control	Control	Control	Control	Control	Control	Control	Control	Control	Control	IL4RαMacKO	IL4RαMacKO	IL4RαMacKO	IL4RαMacKO	IL4RαMacKO	IL4RαMacKO	IL4RαMacKO	IL4RαMacKO	IL4RαMacKO	IL4RαMacKO
PBS	19.6995	15.2045	17.7135	17.875	18.0575	19.5435	14.526	19.003	20.993	18.4465	16.304	17.094	16.074	20.013	21.273	21.4355	18.807	16.4235	12.5395	22.199	17.753	15.7315	17.0415	23.239
rIL13	17.223	16.55	16.8	19.2	22.924	16.9255	25.5	21.377	16.4	20.649					19.8685	24.965	17.494	22.104	18.8745	23.826	23.214	19.428	24.5725	21.5645

## Sheet: Fig. 7
Panel D
IL1R2 % cell type
	Control PBS
Infiltrating Mφ	0.0824955	0.0876249	0.102239	0.0367178	0.0599383	0.0821937	0.077541	0.079679
Resident Mφ	0.0730178	0.0961959	0.0925204	0.00833649	0.0175695	0.0432249	0.0357266	0.0234729
	Control IL13
Infiltrating Mφ	0.10293	0.156324	0.106762	0.117875	0.0995287	0.137936	0.103234	0.111396	0.153436	0.0937601
Resident Mφ	0.104933	0.150201	0.0601137	0.0144696	0.0533866	0.0464882	0.0657879	0.0218785	0.124806	0.0607952
	IL4Ra MacKO rIL13
Infiltrating Mφ	0.0567768	0.0430337	0.0955475	0.0899445	0.118699
Resident Mφ	0.0675558	0.036372	0.0292436	0.0349517	0.0891232
Panel F
Myh6tdTomato MFI
PBS	Infiltrating Mφ	19211	18110	16885	20779
	Resident Mφ	77133.3	68646.3	51086.3	85942.3
IL13	Infiltrating Mφ	17106	28511	28215	26225
	Resident Mφ	117974	110410	109690	127088
Panel H
Myh6tdTomato % of cell type
PBS	Infiltrating Mφ	0.691413	0.65057	0.737413	0.785309
	Resident Mφ	0.511453	0.462214	0.364055	0.503315
IL13	Infiltrating Mφ	0.678862	0.844791	0.79588	0.756329
	Resident Mφ	0.651565	0.65214	0.626259	0.671369
Panel J
CD4 frequency % of total leukocytes	Wt + PBS								Wt + rIL13
4 dpi	1.37	1.51	0.97	0.7	2.05				0.9	0.9	0.94	1.64	0.9	0.9
7 dpi	4.08	2.2	1.82	3.67	3.68	2.1			1.87	0.93	2.35	4.58	4.43	2.38	2.63
Panel K
CD4 frequency % of total leukocytes	Control + rIL13								IL4RaMacKO + rIL13
4 dpi	0.37	0.31	0.9	1.37	1.07	1.56	1.81		1.56	1.5	1.67	0.56	0.53	1.71
7 dpi	2.84	2.84	2.69	2.55					3.8	3.75	5.34	3.52	5.55	3.15	2.52
Panel M
CD8 frequency % of total leukocytes	Wt + PBS								Wt + rIL13
4 dpi	0.8	0.51	0.45	0.53	0.99				0.66	0.53	0.45	0.59	0.57	0.57
7 dpi	2.17	2.41	0.53	11.85	1.02	10.02			0.4	0.3	0.57	1.55	1.29	5.04	5.19
Panel N
CD8 frequency % of total leukocytes	Control + rIL13								IL4RaMacKO + rIL13
4 dpi	0.07	0.03	0.1	0.15	0.19	0.23	0.48		0.21	0.4	0.19	0.04	0.04	0.11
7 dpi	0.23	0.25	0.18						0.66	0.72	0.73	0.36	1.81	0.71	0.45

## Sheet: Fig. S1
Panel D
IL4Ra expression (percentage of cell type)
Mφ	Lymphoid	Non leukos
0.561267	0.416096	0.1727
0.468682	0.18009	0.0194233
0.440906	0.251831	0.0316763
0.45553	0.320672	0.129243
0.452894	0.402988	0.1616
0.285246	0.310663	0.0392628
Panel F
IL4Ra expression (percentage of cell type)
	IL4Rαf/f	IL4Rαf/f	IL4Rαf/f	IL4Rαf/f	IL4Rαf/f	IL4Rαf/f	IL4RαMacKO	IL4RαMacKO	IL4RαMacKO	IL4RαMacKO	IL4RαMacKO	IL4RαMacKO	IL4RαMacKO
Infiltrating Mφ	0.64861	0.633055	0.58642	0.777358	0.764828	0.327489	0.0792037	0.0872642	0.066092	0.222732	0.128083	0.108993	0.0538045
Resident Mφ	0.319165	0.189921	0.207929	0.21644	0.246112	0.118284	0.0196693	0.014118	0.0143489	0.0661376	0.0543301	0.0400676	0.00537304
Lymphoid	0.416096	0.18009	0.251831	0.312993	0.402988	0.310663	0.377078	0.198689	0.18018	0.611004	0.123077	0.250083	0.215949

## Sheet: Fig. S2
Panel B
IL4(GFP) frencuency (Uninjured)
	P5	P5	P5	P5	P5	P5	P5	Adult	Adult	Adult	Adult
Non-leukos	1.49	0	0	0	0	15.68	0.45	0	0	0.79	0
Myeloid	0.6	0	2.04	0	0	9.09	0.65	0	0	0.61	0
B cells	0	0	3.82	0	0.78	27.62	1.11	0	0	3.01	0
T cells	0	3.92	0	2.01	0	0	0	0	0	0.62	0
ILC2	48.16	36.04	36.75	30.61	50.12	59.27	45.13	6.06	2.83	0	1.05
Panel C
IL4(GFP) frecuency (P1 and adult MI)
	P5	P5	P5	P5	P5	P5	P5	P5	P5	P5	P5	P5	P5	Adult	Adult	Adult	Adult	Adult
Non-leukos	1.06	0	0	0	0	1.74	2.46	0.23	0	1.19	0	0	0	11.3	0	0	0	6.55
Myeloid	0	0	0	0	0	4.46	1.93	1.05	0	0	1.31	0	0	10.38	0	0	0	5.91
B cells	6.34	0	2.17	0	0	2.17	2.41	3.14	0	4.3	6.12	0	0	18.45	0	0	0	8.47
T cells	0	0	0	0	0	0	2.3	0.13	0.3	5.81	2.06	5.92	0	16.97	0	0	0.31	8.22
ILC2	24.75	11.14	31.81	13.78	16.76	42.87	43.25	56.21	42.19	56.98	55.11	15.8	33.47	10.39	0	13.91	0	13.17
Panel D
IL13(YFP) frecuency (Uninjured)
	P5	P5	P5	P5	P5	P5	P5	Adult	Adult	Adult	Adult	Adult
Non-leukos	0	0	0	0	0	5.46	12.39	1.67	0	0	2.94	0
Myeloid	0	0.54	0	0	0	0.55	7.44	1.4	0	0	3.42	0
B cells	7.8	7.89	4.26	10.25	0	0	2.21	3.76	0	0.85	6.03	0
T cells	0	0	0	0	0	4.51	13.4	0.53	0	0	4.85	0
ILC2	16.04	9.7	13.01	12.85	10.04	0.76	11.11	1.65	0	0.35	6.82	2.52
Panel E
IL13(YFP) frecuency (P1 vs adult MI)
	P5	P5	P5	Adult	Adult	Adult	Adult
Non-leukos	0.53	0	0	3.13	2.32	20.46	13.83
Myeloid	2.99	0.46	0	3.67	1.18	1.48	3.27
B cells	0	1	0	8.42	5.87	0.75	5.32
T cells	0	2.28	0	6.18	1.83	0	2.79
ILC2	10.22	12.75	17.55	3.07	0	5.01	0

## Sheet: Fig. S3
Panel A
%FS PBS
	IL4Rαf/f + PBS	IL4Rαf/f + PBS	IL4Rαf/f + PBS	IL4Rαf/f + PBS	IL4Rαf/f + PBS	IL4Rαf/f + PBS	IL4Rαf/f + PBS	IL4Rαf/f + PBS	IL4Rαf/f + PBS	IL4Rαf/f + PBS	IL4Rαf/f + PBS	IL4Rαf/f + PBS		Cx3cr1Cre + PBS
Baseline	26.1692	21.4426	34.9303	34.8749	26.0184	36.5309	30.9705	34.8446	37.5197	34.1582	38.9339	36.3552		31.9	30.2	30.15
3 dpi	20.2234	8.61234	23.9528	19.6944	11.925	12.4552	42.1142	33.3306	26.2412	14.1349	19.4822	22.1856		18.7	19.1	13.6
14 dpi	18.7621	11.2374	15.287	27.9625	10.8659	7.74388	18.7378	19.3318	15.108	21.6323	15.3417	19.8943		12.2	16.1	11.6
28 dpi	17.0392	9.48835	20.5339	25.7749	13.3183	22.3441	7.50058	18.4453	21.4313	20.8085	16.8739	22.1816		10.3	15.3	9.4
Panel B
%FS rIL13
	IL4Rαf/f + rIL13	IL4Rαf/f + rIL13	IL4Rαf/f + rIL13	IL4Rαf/f + rIL13	IL4Rαf/f + rIL13	IL4Rαf/f + rIL13	IL4Rαf/f + rIL13	IL4Rαf/f + rIL13	IL4Rαf/f + rIL13	IL4Rαf/f + rIL13	IL4Rαf/f + rIL13	IL4Rαf/f + rIL13	IL4Rαf/f + rIL13	IL4Rαf/f + rIL13		Cx3cr1Cre + rIL13	Cx3cr1Cre + rIL13	Cx3cr1Cre + rIL13
Baseline	30.6291	33.2195	21.1	17.7399	28.501	32.0178	36.7049	42.8659	32.5414	34.2194	38.0062	25.5751	36.1774	30.2962		22.6361	33.636	37.2419
3 dpi	15.4262	14.1022	8.86673	16.94	21.4891	18.3048	21.3907	11.984	17.586	17.6	8.7962	8.53288	24.4	16.8655		20.4844	19.1245	12.7641
14 dpi	15.6702	14.1997	15.0716	25.1	16.9451	13.6604	26.4914	20.8676	10.2932	19.2594	9.50492	4.92498	31.8389	15.055		18.1147	29.204	13.1832
28 dpi	11.0394	20.5529	14.5879	19.0644	32.8084	14.2822	22.5651	13.8238	23.6801	19.497	9.31126	8.50114	27.877	25.3486		24.5946	25.2204	15.8274
Panel C
Cardiac volume (rIL13)
	IL4Rαf/f + rIL13	IL4Rαf/f + rIL13	IL4Rαf/f + rIL13	IL4Rαf/f + rIL13	IL4Rαf/f + rIL13	IL4Rαf/f + rIL13	IL4Rαf/f + rIL13	IL4Rαf/f + rIL13	IL4Rαf/f + rIL13	IL4Rαf/f + rIL13	IL4Rαf/f + rIL13	IL4Rαf/f + rIL13	IL4Rαf/f + rIL13		Cx3cr1Cre + rIL13	Cx3cr1Cre + rIL13	Cx3cr1Cre + rIL13
Diastole	3.71454	5.43803	5.72536	3.39393	4.86618	5.68985	3.83518	5.54123	5.85283	3.44474	7.26329	3.2759	5.01709		6.23639	4.18718	5.89847
Systole	2.80007	4.21981	3.89526	2.53837	3.76428	4.82366	2.6452	3.97632	4.92312	2.12411	6.55296	1.94328	3.67886		5.16806	3.08229	4.94546

## Sheet: Fig. S4
Panel A
Body weight
	Control	Control	Control	Control	Control	Control	Control	Control	Control	Control	Control	Control	Control	Control	Control	Control			IL4RαMacKO	IL4RαMacKO	IL4RαMacKO	IL4RαMacKO	IL4RαMacKO	IL4RαMacKO	IL4RαMacKO	IL4RαMacKO	IL4RαMacKO	IL4RαMacKO	IL4RαMacKO	IL4RαMacKO	IL4RαMacKO	IL4RαMacKO
PBS	26	20	19.6	19.6	21.9	18.8	19	20.3	19.3	22.3	18.6	23.3							22.5	20.6	24	23.2	19.4	19.3	23.4	27.7	27.3	29.3	19.1	19.8	18.8	21.4
rIL13	27.9	21.1	20.2	21.6	20.8	20.7	20	21	19.4	22.4	20.4	20.5	24.8	23.1	22.8	20.3			24.8	26.2	27.1	26.8	19.9	26.3	20.8	21.6	21.3	27.3	24.9	19.1	19.8	22.2
Panel B
Heart weight
	Control	Control	Control	Control	Control	Control	Control	Control	Control	Control	Control	Control	Control	Control	Control	Control			IL4RαMacKO	IL4RαMacKO	IL4RαMacKO	IL4RαMacKO	IL4RαMacKO	IL4RαMacKO	IL4RαMacKO	IL4RαMacKO	IL4RαMacKO	IL4RαMacKO	IL4RαMacKO	IL4RαMacKO	IL4RαMacKO	IL4RαMacKO	IL4RαMacKO
PBS	138	110	123	133.6	107	150	119	127	151	127	164								165	115	178	158.3	190	135	125	206	149	208	126	118	148	188
rIL13	137	171	140	126	167	141	150	132	154	134	147	110	120	219	133	140			160	300	181	160	170	180	144	129	198	220	165	177	122	311	161
Panel C
Heart to body weight
	Control	Control	Control	Control	Control	Control	Control	Control	Control	Control	Control	Control	Control	Control	Control				IL4RαMacKO	IL4RαMacKO	IL4RαMacKO	IL4RαMacKO	IL4RαMacKO	IL4RαMacKO	IL4RαMacKO	IL4RαMacKO	IL4RαMacKO	IL4RαMacKO	IL4RαMacKO	IL4RαMacKO	IL4RαMacKO	IL4RαMacKO
PBS	5.29	5.5	6.28	6.82	4.89	7.99	6.28	14.77	6.56	6.78	6.84	7.03							7.35	5.6	7.42	6.82	9.77	6.97	5.35	7.43	5.45	7.11	6.58	5.98	7.87	8.8
rIL13	6.13	6.31	6.24	7.73	6.78	7.25	6.6	7.33	6.91	6.56	12.8	14.16	15.67	16.77	14.13				12.1	6.91	5.9	6.34	9.05	5.48	6.2	9.17	10.33	19.7	21.71	14.76	19.79
Panel D	LV Volume 28 dpi
	Diastole
	Control	Control	Control	Control	Control	Control	Control	Control	Control	Control	Control	Control	Control	Control	Control	Control	Control		IL4RαMacKO	IL4RαMacKO	IL4RαMacKO	IL4RαMacKO	IL4RαMacKO	IL4RαMacKO	IL4RαMacKO	IL4RαMacKO	IL4RαMacKO	IL4RαMacKO	IL4RαMacKO	IL4RαMacKO	IL4RαMacKO	IL4RαMacKO
PBS	4.2	3.28	4.01	4.28	3.26	4.35	5.09	5.28	6.56	4.23	5.66	5.08	3.89	4.47	6.32	4.49	4.09		4.12	6.67	8.05	3.59	5.87	9.36	8.3	8.01	6.49	2.81	6.9	11.28	4.16	4.06
rIL13	3.71	5.44	3.39	4.87	5.69	3.84	5.54	5.85	3.44	3.28	5.02	6.24	4.19	5.9					12.4	6.04	4.55	5.7	4.66	7.85	4.02	7.74	5.72	9.3	5.2	4.53	9.15	4.1
	Systole
	Control	Control	Control	Control	Control	Control	Control	Control	Control	Control	Control	Control	Control	Control	Control	Control	Control		IL4RαMacKO	IL4RαMacKO	IL4RαMacKO	IL4RαMacKO	IL4RαMacKO	IL4RαMacKO	IL4RαMacKO	IL4RαMacKO	IL4RαMacKO	IL4RαMacKO	IL4RαMacKO	IL4RαMacKO	IL4RαMacKO	IL4RαMacKO
PBS	2.20566	2.76554	2.97712	3.47607	2.22725	2.65653	3.5421	4.39157	5.34318	3.62054	4.30389	3.97759	2.62946	3.13532	5.43424	3.55452	2.89225		3.8115	6.49658	6.92493	2.29203	4.38934	8.99468	7.43001	7.55277	5.51434	1.79922	5.98538	10.7278	3.75851	2.63853
rIL13	2.80007	4.21981	3.89526	2.53837	3.76428	4.82366	2.6452	3.97632	4.92312	2.12411	1.94328	3.67886	5.16806	3.08229	4.94546				12.0414	5.01727	3.6136	4.20304	3.64779	6.79054	3.23277	6.50143	4.44994	8.5716	4.46497	3.26751	8.53466	2.89298
Panel E	LV Volume Baseline
	Diastole
	Control	Control	Control	Control	Control	Control	Control	Control	Control	Control	Control	Control	Control	Control	Control	Control	Control		IL4RαMacKO	IL4RαMacKO	IL4RαMacKO	IL4RαMacKO	IL4RαMacKO	IL4RαMacKO	IL4RαMacKO	IL4RαMacKO	IL4RαMacKO	IL4RαMacKO	IL4RαMacKO	IL4RαMacKO	IL4RαMacKO	IL4RαMacKO
PBS	2.49681	2.25943	3.34197	2.96935	2.66359	2.72427	2.88656	2.68955	2.49728	2.4628	1.93444	2.57134	2.20931	2.0187	2.4424	2.57602	2.12889		2.04184	2.74879	3.16622	3.04643	2.35138	2.46999	2.63593	3.19126	2.4916	2.39901	1.91174	2.21598	2.19978	2.17475
rIL13	2.38912	2.44805	2.87725	2.83087	2.73138	2.56143	2.77853	2.03702	2.85068	2.79346	1.9691425*	2.360976694*	2.42344	2.05508	2.43521	1.72732	2.24699		2.48206	2.95009	2.79389	2.96191	4.10273	2.40666	2.47835	2.76457	2.05337	2.65219	2.66127	2.47446	2.62989	2.96505
	Systole
	Control	Control	Control	Control	Control	Control	Control	Control	Control	Control	Control	Control	Control	Control	Control	Control	Control		IL4RαMacKO	IL4RαMacKO	IL4RαMacKO	IL4RαMacKO	IL4RαMacKO	IL4RαMacKO	IL4RαMacKO	IL4RαMacKO	IL4RαMacKO	IL4RαMacKO	IL4RαMacKO	IL4RαMacKO	IL4RαMacKO	IL4RαMacKO
PBS	1.14472	0.726921	1.50863	1.33389	1.09586	1.12201	1.03609	1.1237	1.35519	0.755106	0.588802	0.820193	0.895131	0.852303	1.25247	1.11616	0.880847		0.613756	0.875723	1.24517	1.18783	0.959763	1.01691	1.24776	1.0595	1.06529	1.17797	0.750726	0.735841	0.66345	0.698519
rIL13	1.01042	0.752111	1.48974	1.51008	1.47519	1.05782	1.23741	0.786028	1.174	1.02487	0.579	1.019	0.889405	0.762825	1.15333	0.654419	0.720041		0.867651	1.522	1.36294	1.32966	2.15734	1.02028	1.14348	1.23307	0.802036	0.693213	1.42979	1.21399	0.96155	0.976143
Panel F
Fractional shortening (PBS)
	Control	Control	Control	Control	Control	Control	Control	Control	Control	Control	Control	Control	Control	Control	Control	Control	IL4RαMacKO	IL4RαMacKO	IL4RαMacKO	IL4RαMacKO	IL4RαMacKO	IL4RαMacKO	IL4RαMacKO	IL4RαMacKO	IL4RαMacKO	IL4RαMacKO
Baseline	29.6313	34.6318	26.1692	21.4426	34.9303	33.3745	34.8749	26.0184	36.5309	30.9705	34.8446	37.5197	34.1582	38.9339	37.5014	36.3552	39.4175	38.2462	31.7243	32.797	29.5887	25.0147	30.6342	26.6745	49.9	38.9185
3 dpi	25.0937	28.9483	20.2234	8.61234	23.9528	6.98765	19.6944	11.925	12.4552	42.1142	33.3306	26.2412	14.1349	19.4822	10.1365	22.1856	10.892	7.41143	7.73536	27.3108	9.21799	6.08225	11.2565	22.5571	13.5407	11.6153
14 dpi			18.7621	11.2374	15.287	5.68582	27.9625	10.8659	7.74388	18.7378	19.3318	15.108	21.6323	15.3417	15.5379	19.8943			13.8363	25.522	12.3995	2.14124	4.72313	10.2604	10.9815	4.08057
28 dpi	22.9229	8.7733	17.0392	9.48835	20.5339	4.3598	25.7749	13.3183	22.3441	7.50058	18.4453	21.4313	20.8085	16.8739	9.83532	22.1816	6.24833	4.95785	4.81457	26.8015	8.79629	3.82583	0.719413	4.91916	11.478	2.16816
Fractional shortening (rIL13)
	Control	Control	Control	Control	Control	Control	Control	Control	Control	Control	Control	Control	Control	Control	IL4RαMacKO	IL4RαMacKO	IL4RαMacKO	IL4RαMacKO	IL4RαMacKO	IL4RαMacKO	IL4RαMacKO	IL4RαMacKO	IL4RαMacKO	IL4RαMacKO	IL4RαMacKO	IL4RαMacKO	IL4RαMacKO	IL4RαMacKO	IL4RαMacKO
Baseline	30.6291	33.2195	17.7399	28.501	32.0178	36.7049	42.8659	32.5414	34.2194	36.1774	30.2962	22.6361	33.636	37.2419	26.3	31.986	27.3507	29.2209	35.4871	23.8052	31.98	32.901	35.8913	31.6087	37.5499	32.9029	36.7645	32.7642	39.0362
3 dpi	15.4262	14.1022	16.94	21.4891	18.3048	21.3907	11.984	17.586	17.6	24.4	16.8655	20.4844	19.1245	12.7641	17.1692	16.6988	26.8306	21.0342	18.8775	17.882	18.7559	22.3437	10.256	23.6064	26.0843	19.2187	18.5941	17.5	12.9494
14 dpi	15.6702	14.1997	25.1	16.9451	13.6604	26.4914	20.8676	10.2932	19.2594	31.8389	15.055	18.1147	29.204	13.1832	7.95114	24.7406	19.2859	22.1928	12.4048	17.8592	8.99098	14.6924	8.76907	14.912	31.1962	9.49286	18.8085	15.5252	6.41261
28 dpi	11.0394	20.5529	19.0644	32.8084	14.2822	22.5651	13.8238	23.6801	19.497	27.877	25.3486	24.5946	25.2204	15.8274	15.4331	18.4728	17.0293	16.6418	13.3349	17.2153	13.1809	19.7437	4.50464	19.0357	22.0561	6.40357	13.5238	17.1	3.97912
Panel G
Delta %FS 28 vs. 3 dpi
	Control	Control	Control	Control	Control	Control	Control	Control	Control	Control	Control	Control	Control	Control	Control	Control		IL4RαMacKO	IL4RαMacKO	IL4RαMacKO	IL4RαMacKO	IL4RαMacKO	IL4RαMacKO	IL4RαMacKO	IL4RαMacKO	IL4RαMacKO	IL4RαMacKO	IL4RαMacKO	IL4RαMacKO	IL4RαMacKO	IL4RαMacKO	IL4RαMacKO
PBS	-47.84	-354.98	-53.55	6.83	-31.14	40.05	9.89	41.07	-242.31	-42.65	33.33	-13.41	-0.03					-16.28	-7.96	-12.18	-9.28	-2.07	-11.92	-54.38	-328.38	-70.27	-5.67	19.92	-34.6	-9.96	-1.1
rIL13	-28.85	33.74	46.77	161.43	-29.33	7.67	5.96	40.75	11.41	1.76	-0.19	29.52	63.16	191.02	42.01	12.51		-19.01	11.6	-53.65	-33.37	-11.26	-42.16	-24.63	-22.44	-122.75	-57.12	-143.85	-93.65	-112.13	-38.21	-2.62
Panel H
% EF
PBS	Control	Control	Control	Control	Control	Control	Control	Control	Control	Control	Control	Control	Control	Control	Control	Control	Control		IL4RαMacKO	IL4RαMacKO	IL4RαMacKO	IL4RαMacKO	IL4RαMacKO	IL4RαMacKO	IL4RαMacKO	IL4RαMacKO	IL4RαMacKO	IL4RαMacKO	IL4RαMacKO	IL4RαMacKO	IL4RαMacKO	IL4RαMacKO
3 dpi	38.74	29.45	35.15	22.9	44.55	32.55	28.84	26.56	32.69	28.75	27.83	37.6	33.92	35.08	23.24	31.77	38.05		10.64	19.25	16.31	37.88	29.55	13.69	15	15.1	27.45	50.9	19.85	22.38	28.19	55.34
28 dpi	47.49	15.79	25.71	18.71	31.63	38.93	30.44	16.9	18.58	14.46	23.99	21.72	32.46	29.91	14.07	20.78	29.32		7.56	2.65	13.94	36.07	25.28	3.88	10.48	5.71	15.01	35.98	13.25	4.93	9.65	34.93
rIL13	Control	Control	Control	Control	Control	Control	Control	Control	Control	Control	Control	Control	Control	Control	Control				IL4RαMacKO	IL4RαMacKO	IL4RαMacKO	IL4RαMacKO	IL4RαMacKO	IL4RαMacKO	IL4RαMacKO	IL4RαMacKO	IL4RαMacKO	IL4RαMacKO	IL4RαMacKO	IL4RαMacKO	IL4RαMacKO	IL4RαMacKO	IL4RαMacKO
3 dpi	35.86	45.16	28.41	37.1	40.16	27.73	34.51	25.5	30.35	40.72	34.34	35.25	24.7	34.44	26.03				30.41	30.41	19.62	40.02	36.91	36.46	22.76	38.23	30.78	34.41	8.4	32.24	43.31	20.39	39.16
28 dpi	24.62	22.4	31.96	25.21	22.64	15.22	31.03	28.24	15.88	38.34	40.68	26.67	17.13	26.39	16.16				8.88	8.88	16.97	20.53	26.24	21.75	13.49	19.49	15.96	22.26	7.82	14.16	27.91	6.7	29.44
Panel I
Scar length mm
	Control
PBS	12.17	11.13	17.7	18.1	22.8	16.08	22.85	21.87	28.52	27.61	31.5
rIL14	25.39	33.06	24.33	7.09	11.31	10.79	14.19	17.34	20.3	24.13	26.78	31.04	37.59	37.27
	IL4RαMacKO
PBS	10.52	18.4	26.9	25.07	30.2	21.2	30.57	31.98	31.48	33.69	27.37
rIL14	10.75	15.96	17.55	38.17	28.15	26.95	23.79	32.54	30.84	32.49	39.54	44.51
Panel J
Fractional shortening (rIL13, 3 dpi)	Bold = died before 28 dpi
Control	IL4RαMacKO
22.4844	17.1692
12.7641	12.9494
15.4262	18.8775
14.1022	17.882
8.86673	18.7559
17.586	16.6988
11.984	21.0342
27.6443	26.8306
21.3907	22.3437
18.3048	10.256
21.4891	23.6064
16.9456	19.2187
16.5049	25.8085
8.53288	9.22744
24.4	10.9571
16.8655	11.0789
17.5	9.52759
5.58774	10.9319
7.64613	11.1224
7.69948	6.97796
6.41974	6.59561
10.1044
8.25576

[truncated: 1 more sheets: Fig. S6]
