# Supplementary material for: IL-13 promotes functional recovery after myocardial infarction via direct signaling to macrophages
Source: JCI Insight. 2024 Jan 23;9(2):e172702. doi: 10.1172/jci.insight.172702 (PMC10906228; doi:10.1172/jci.insight.172702)
Supplement: Supplemental table 7 [file jciinsight-9-172702-s181.xlsx]

## Sheet: Sheet1
Figure	Main comparison	Post Hoc	P-value
1B	Infiltrating Mφ t-test		< 0.0001
	Resident Mφ t-test		0.0003
	Lymphoid t-test		0.6
1E	t-test		0.03
1F	t-test		0.8
1H	t-test		0.3
1I	t-test		0.8
IJ	2w ANOVA Injury effect		< 0.0001
		21 dpi IL4Rαf/f vs. IL4RαMacKO	0.02
		21 dpi Cx3cr1Cre vs. IL4RαMacKO	0.01
1L	BZ t-test		0.03
	Rz t-test		0.3
1M	BZ t-test		0.04
	Rz t-test		0.02
2B	2w ANOVA age effect		< 0.0001
		P5 vs. adult uninjured	<0.0001
		P5 vs. adult post-MI	0.0012
2C	2w ANOVA age effect		< 0.0001
		P5 vs. adult uninjured	0.0041
		P5 vs. adult post-MI	0.0024
2F	2w ANOVA interaction effect		<0.0001
		P5 Uninjured vs. post-MI	<0.0001
		Adult Uninjured vs. post-MI	0.0109
		Uninjured P5 vs. adult	0.0433
		Post-MI P5 vs. adult	<0.0001
3B	2w ANOVA interaction effect		0.07
	2w ANOVA time effect		<0.0001
		28 dpi PBS vs. IL13	0.04
3F	BZ t-test		0.0285
3G	BZ t-test		0.0333
3I	BZ t-test		0.16
	RZ t-test		0.0149
4B	t-test		0.0362
4D	PBS 2w ANOVA RM time effect		0.0014
		Control 3 vs. 28 dpi	0.0228
		IL4RαCM-KO	0.028
	rIL13 ANOVA RM time effect		0.4
4J	2w ANOVA treatment effect		<0.0001
		Control PBS vs. rIL13	0.0005
		IL4RαCM-KO PBS vs. rIL13	0.0019
4L	2w ANOVA interaction effect		0.0297
		Control PBS vs. rIL13	0.0054
		IL4RαCM-KO PBS vs. rIL13	0.8757
		Control vs. IL4RαCM-KO PBS	0.9931
		Control vs. IL4RαCM-KO rIL13	0.0031
4M	2w ANOVA treatment effect		0.0684
5D	PBS 2w ANOVA RM time effect		0.05
	rIL13 2w ANOVA RM interaction effect		<0.0001
		Control 3 vs. 28 dpi	0.0047
		IL4RαMacKO 3 vs. 28 dpi	<0.0001
5F	2w ANOVA treatment effect		0.0018
		IL4RαMacKO PBS vs. rIL13	0.0033
		rIL13 Control vs. IL4RαMacKO	0.0426
5G	2w ANOVA treatment effect		0.0155
	2w ANOVA genotype effect		0.0301
		IL4RαMacKO PBS vs. rIL13	0.033
		rIL13 Control vs. IL4RαMacKO	0.0413
5H	Mantel-Cox test		0.1786
5J	2w ANOVA treatment effect		0.0176
5K	2w ANOVA treatment effect		0.0117
7D	1w ANOVA		0.0008
		PBS vs. Control + rIL13	0.0009
		PBS vs. IL4RαMacKO + rIL13	0.9371
		Control + rIL13 vs. IL4RαMacKO + rIL13	0.0155
7F	2w RM ANOVA interaction effect		0.0039
		Resident Mφ PBS vs. rIL13	<0.0001
7H	2w RM ANOVA interaction effect		0.0602
	2w RM ANOVA treatment effect		0.0047
		Resident Mφ PBS vs. rIL13	0.0011
7J	2w ANOVA time effect		0.0003
7K	2w ANOVA time effect		<0.0001
	2w ANOVA genotype effect		0.0338
		7 dpi Control vs. IL4RαMacKO	0.0326
7M	2w ANOVA time effect		0.024
7N	2w ANOVA interaction effect		0.0389
		7 dpi Control vs. IL4RαMacKO	0.0236
