# Supplementary material for: IL-13 promotes functional recovery after myocardial infarction via direct signaling to macrophages
Source: JCI Insight. 2024 Jan 23;9(2):e172702. doi: 10.1172/jci.insight.172702 (PMC10906228; doi:10.1172/jci.insight.172702)
Supplement: Supplemental table 8 [file jciinsight-9-172702-s182.xlsx]

## Sheet: Sheet1
Supplemental table 1. Reagents reference
Primary Antibodies	Catalog Number	Concentration used
DAPI	Biolegend 422801	1 ug / 10 mL buffer
Live/Dead yellow	Invitrogen L34968	0.5 μg/1000000 cells
7-AAD	Biolegend 420404	5 uL/1000000 cells
CD45-PE/Cy7	Biolegend 103113	0.2 μg/1000000 cells
CD11b-AF700	Biolegend 101222	0.2 μg/1000000 cells
CD3-BV510	Biolegend 100234	0.5 μg/1000000 cells
B220-BV711	Biolegend 103255	0.2 μg/1000000 cells
CD4-APC/Fire 750	Biolegend 100460	0.5 μg/1000000 cells
CD8-BUV737	BD Biosciences 612759	0.5 μg/1000000 cells
Ly6G-BV605	Biolegend 127639	0.2 μg/1000000 cells
F4/80-eF450	Invitrogen 48-4801-82	0.5 μg/1000000 cells
F4/80-BV711	Biolegend 123147	0.5 μg/1000000 cells
CCR2-FITC	Biolegend 150608	1.0 μg/1000000 cells
Tim4-PE	Biolegend 130006	0.2 μg/1000000 cells
Tim4-AF647	Biolegend 130008	0.2 μg/1000000 cells
CD206-PerCP/Cy5.5	Biolegend 141716	0.5 μg/1000000 cells
CD38-AF594	Biolegend 102725	1.25 μg/1000000 cells
IL4Rα-APC	Biolegend 144808	0.2 μg/1000000 cells
CD90.2-Pacific blue	Biolegend 105324	0.2 μg/1000000 cells
CD127-APC	Biolegend 135012	0.5 μg/1000000 cells
IL33Rα-PE	Biolegend 146608	1.0 μg/1000000 cells
CD4-AF594	Biolegend 100446	0.5 μg/1000000 cells
GFP-AF488	Biolegend 338008	5.0 μL/1000000 cells
CD4-PE/Cy7	Biolegend 100422	0.5 μg/1000000 cells
CD4-AF700	Biolegend 100430	0.5 μg/1000000 cells
CD4-pacific blue	Biolegend 100428	0.5 μg/1000000 cells
CD4-FITC	Biolegend 100406	0.5 μg/1000000 cells
CD4-PE	Biolegend 100408	0.5 μg/1000000 cells
CD4-APC	Biolegend 100412	0.5 μg/1000000 cells
CD4-AF488	Biolegend 100529	0.1 μg/1000000 cells
CD4-PerCP/Cy5.5	Biolegend 100434	0.2 μg/1000000 cells
Il1r2-PE	BD Biosciences 554450	0.5 μg/1000000 cells
Il1r2-BV421	BD Biosciences 562926	0.5 μg/1000000 cells
CD31	R & D AF3628	3/400 (uL antibody / buffer)
Wheat germ agglutinin (WGA) AF594 conjugated	Invitrogen W11262	1/100 (uL WGA / buffer)
BrdU	Abcam 6326	1/200 (uL antibody / buffer)
PCM1	Sigma HPA023370	1/400 (uL antibody / buffer)
Mef2	Santa Cruz 313	1/200 (uL antibody / buffer)
PCNA	Cell Signaling 2586	1/200 (uL antibody / buffer)
NKX2.5	Abcam 106923	1/200 (uL antibody / buffer)
5-ethynyl-2’-deoxyuridine (EdU)	Invitrogen A10044	10 mg/kg injections
EdU click it AF488 conjugated	Invitrogen C10337	Manufacterer instructions
Troponin (cTnnT)	Abcam ab8295	1/400 (uL antibody / buffer)
pHrodo green E. Coli bioparticles	Invitrogen P35366	10 mg/kg tail IV injection
Secondary Antibodies	Catalog Number	Concentration used
Donkey anti-goat IgG AF488 conjugated	Invitrogen A11055	1/100 (uL antibody / buffer)
Goat anti-mouse IgG AF488 conjugated	Invitrogen A11001	1/400 (uL antibody / buffer)
Goat anti-rabbit IgG AF555 conjugated	Invitrogen A21428	1/400 (uL antibody / buffer)
Goat anti-mouse IgG AF555 conjugated	Invitrogen A28180	1/400 (uL antibody / buffer)
Donkey anti-rat AF555 conjugated	Invitrogen A78945	1/400 (uL antibody / buffer)
